# Supplementary material for: Electrostatic Preorganization in Three Distinct Heterogeneous Proteasome β-Subunits
Source: ACS Catal. 2024 Oct 2;14(20):15237–49. doi: 10.1021/acscatal.4c04964 (PMC11494509; doi:10.1021/acscatal.4c04964)
Supplement: Supplementary file 2 — cs4c04964_si_002.xlsx [file cs4c04964_si_002.xlsx]

## Sheet: BETA5-TS1
irc1	to E:SalA	HγThr1 – OγThr1	NζLys33 – HγThr1	C1SalA –O2SalA	OγThr1 – C1SalA			irc2	to E-TI	HγThr1 – OγThr1	NζLys33 – HγThr1	C1SalA –O2SalA	OγThr1 – C1SalA
		1.36242	1.19492	1.39615	2.07147					1.36242	1.19492	1.39615	2.07147
0.2	-5.93399e+06	1.21076	1.31006	1.38709	2.12364			0.2	-5.93398e+06	1.51419	1.08023	1.4057	2.01932
0.392638	-5.934e+06	1.02668	1.47608	1.3802	2.15838			0.384518	-5.93399e+06	1.58677	1.04814	1.41585	1.95596
0.486052	-5.934e+06	1.03023	1.49066	1.37367	2.19826			0.55438	-5.93399e+06	1.60869	1.06146	1.42355	1.90576
0.621912	-5.93401e+06	1.02596	1.51328	1.37092	2.22717			0.736536	-5.934e+06	1.65466	1.0429	1.43265	1.85169
0.767151	-5.93401e+06	1.04598	1.50549	1.36895	2.2571			0.914531	-5.934e+06	1.68092	1.04545	1.44134	1.80113
0.940968	-5.93401e+06	1.01424	1.55025	1.36614	2.28415			1.10457	-5.93401e+06	1.72195	1.03953	1.4526	1.7385
1.00529	-5.93401e+06	1.04596	1.53636	1.36942	2.2647			1.29652	-5.93401e+06	1.76	1.03804	1.46485	1.67799
1.11978	-5.93401e+06	1.02637	1.54692	1.36637	2.28876			1.48955	-5.93402e+06	1.79989	1.03453	1.47768	1.62023
1.14703	-5.93401e+06	1.02079	1.54569	1.36341	2.32091			1.66974	-5.93402e+06	1.83051	1.03675	1.4888	1.57699
1.16028	-5.93401e+06	1.02855	1.557	1.36502	2.30823			1.83121	-5.93403e+06	1.86397	1.03346	1.49776	1.54891
1.24376	-5.93401e+06	1.03469	1.56069	1.36485	2.31277			1.98864	-5.93403e+06	1.88596	1.03856	1.50549	1.52366
1.41624	-5.93402e+06	1.031	1.57648	1.36265	2.33948			2.02803	-5.93403e+06	1.89291	1.03674	1.50345	1.54806
1.58003	-5.93402e+06	1.03002	1.59249	1.36268	2.35145			2.17146	-5.93403e+06	1.92576	1.03268	1.51147	1.51212
1.7472	-5.93402e+06	1.02733	1.60581	1.36154	2.37012			2.17148	-5.93403e+06	1.94162	1.02375	1.51636	1.48775
1.91373	-5.93402e+06	1.02775	1.61442	1.36077	2.3882			2.09531	-5.93403e+06	1.91265	1.03753	1.51109	1.51226
2.07118	-5.93402e+06	1.02399	1.63171	1.36086	2.39358			2.07203	-5.93403e+06	1.89344	1.0509	1.50709	1.52971
2.23896	-5.93402e+06	1.02508	1.6358	1.36015	2.41198			2.22526	-5.93403e+06	1.92628	1.04047	1.51356	1.50765
2.40236	-5.93402e+06	1.02265	1.64997	1.3601	2.41893			2.33179	-5.93403e+06	1.93686	1.0456	1.51524	1.50666
2.54043	-5.93402e+06	1.02053	1.65542	1.35919	2.43277			2.47316	-5.93403e+06	1.96118	1.03965	1.52005	1.49169
2.66955	-5.93402e+06	1.02391	1.65877	1.36019	2.43582			2.57992	-5.93403e+06	1.97273	1.04151	1.5218	1.49169
2.72903	-5.93402e+06	1.01968	1.66365	1.35896	2.44431			2.70122	-5.93404e+06	1.98931	1.03857	1.52561	1.48057
2.69578	-5.93402e+06	1.02473	1.65795	1.36028	2.43686			2.7976	-5.93404e+06	1.99686	1.03938	1.52666	1.48359
2.66028	-5.93402e+06	1.02532	1.65672	1.36042	2.43509			2.90092	-5.93404e+06	2.00709	1.03833	1.52941	1.47476
2.61416	-5.93402e+06	1.0196	1.66055	1.35886	2.44186			2.96911	-5.93404e+06	2.00843	1.03835	1.5294	1.48016
2.57439	-5.93402e+06	1.02413	1.65564	1.3597	2.43661			3.02839	-5.93404e+06	2.01184	1.03889	1.53082	1.47299
2.58428	-5.93402e+06	1.02559	1.65499	1.36037	2.43353			3.02841	-5.93404e+06	2.0091	1.03799	1.52966	1.47845
2.63346	-5.93402e+06	1.01857	1.6627	1.35904	2.44022			3.03602	-5.93404e+06	2.01066	1.03698	1.52991	1.48068
2.67816	-5.93402e+06	1.02628	1.65737	1.36064	2.43461			3.08341	-5.93404e+06	2.01647	1.03861	1.53166	1.47578
2.6878	-5.93402e+06	1.0201	1.66188	1.35953	2.43851			3.0994	-5.93404e+06	2.02212	1.03643	1.53238	1.47576
2.6596	-5.93402e+06	1.01771	1.66324	1.35912	2.4414			3.1116	-5.93404e+06	2.02135	1.03799	1.532	1.4781
2.63121	-5.93402e+06	1.02521	1.65697	1.36014	2.43548			3.08987	-5.93404e+06	2.01505	1.03884	1.5308	1.48276
2.6102	-5.93402e+06	1.02138	1.65945	1.35954	2.43901			3.17046	-5.93404e+06	2.03097	1.03725	1.53559	1.4648
2.60722	-5.93402e+06	1.01964	1.66024	1.35928	2.43933			3.17017	-5.93404e+06	2.02711	1.03776	1.53402	1.47775
2.62162	-5.93402e+06	1.02307	1.65749	1.35971	2.43785			3.16918	-5.93404e+06	2.03015	1.0375	1.53565	1.46816
2.67574	-5.93402e+06	1.01815	1.66023	1.3594	2.44335			3.18466	-5.93404e+06	2.03592	1.03757	1.53597	1.46808
2.62619	-5.93402e+06	1.01992	1.65983	1.35943	2.44013			3.23765	-5.93404e+06	2.03804	1.03632	1.53663	1.46728
2.61873	-5.93402e+06	1.02276	1.65764	1.35964	2.43838			3.29935	-5.93404e+06	2.03922	1.03778	1.53665	1.47161
2.6334	-5.93402e+06	1.0193	1.65941	1.35933	2.44211			3.333	-5.93404e+06	2.047	1.03571	1.5375	1.46804
2.61488	-5.93402e+06	1.0206	1.65883	1.35944	2.44008			3.30241	-5.93404e+06	2.0429	1.03673	1.53644	1.4732
2.61719	-5.93402e+06	1.02236	1.65804	1.35959	2.43801			3.28716	-5.93404e+06	2.04041	1.03722	1.53637	1.47289
2.6242	-5.93402e+06	1.0197	1.65874	1.35956	2.43971			3.2923	-5.93404e+06	2.04322	1.0368	1.53713	1.46772
2.62037	-5.93402e+06	1.02149	1.65838	1.35957	2.43916			3.29283	-5.93404e+06	2.03957	1.03697	1.53626	1.47324
2.61273	-5.93402e+06	1.02187	1.65827	1.35955	2.43834			3.2697	-5.93404e+06	2.04046	1.03725	1.53663	1.46935
2.61139	-5.93402e+06	1.02156	1.65832	1.35954	2.43885			3.28624	-5.93404e+06	2.0418	1.03679	1.53666	1.47018
2.61782	-5.93402e+06	1.01904	1.65893	1.35984	2.44024			3.31955	-5.93404e+06	2.04462	1.03792	1.53766	1.46761
2.61664	-5.93402e+06	1.02201	1.65817	1.35956	2.43838			3.36313	-5.93404e+06	2.04656	1.03877	1.53894	1.46323
2.61444	-5.93402e+06	1.02122	1.65848	1.35954	2.43931			3.31037	-5.93404e+06	2.04057	1.0367	1.53637	1.47307
2.61515	-5.93402e+06	1.02185	1.65818	1.35954	2.43868			3.32918	-5.93404e+06	2.04088	1.03848	1.53828	1.46449
2.62195	-5.93402e+06	1.01722	1.66117	1.35963	2.43982			3.2972	-5.93404e+06	2.04083	1.03937	1.53897	1.46048
2.61597	-5.93402e+06	1.02205	1.65803	1.35957	2.43845			3.25787	-5.93404e+06	2.03946	1.03506	1.53451	1.47883
2.62406	-5.93402e+06	1.01865	1.66035	1.35942	2.44104			3.27443	-5.93404e+06	2.04241	1.03859	1.53764	1.46579
2.61425	-5.93402e+06	1.02193	1.65808	1.35954	2.4387			3.2765	-5.93404e+06	2.04196	1.0407	1.53907	1.45964
2.61902	-5.93402e+06	1.02112	1.65866	1.35956	2.43897			3.26533	-5.93404e+06	2.04223	1.03394	1.53522	1.47774
2.6155	-5.93402e+06	1.02177	1.6582	1.35956	2.43874			3.30905	-5.93404e+06	2.04002	1.03939	1.53757	1.46653
2.61542	-5.93402e+06	1.02171	1.65824	1.35954	2.43877			3.29979	-5.93404e+06	2.03966	1.04228	1.53822	1.46126
2.6271	-5.93402e+06	1.01942	1.65947	1.35931	2.43844			3.2693	-5.93404e+06	2.04153	1.03635	1.53643	1.47154
2.61638	-5.93402e+06	1.02183	1.65814	1.35958	2.43863			3.26132	-5.93404e+06	2.04098	1.03923	1.53695	1.46726
2.61559	-5.93402e+06	1.02156	1.65837	1.35951	2.43888			3.25255	-5.93404e+06	2.04219	1.03743	1.53692	1.46853
2.61529	-5.93402e+06	1.02177	1.65819	1.35956	2.43875			3.29765	-5.93404e+06	2.04057	1.03843	1.53732	1.46797
2.62578	-5.93402e+06	1.01953	1.65949	1.35895	2.43812			3.27727	-5.93404e+06	2.04266	1.03634	1.53713	1.46966
2.61631	-5.93402e+06	1.02179	1.65818	1.35958	2.43866			3.25713	-5.93404e+06	2.03974	1.03977	1.53654	1.46853
2.61566	-5.93402e+06	1.02163	1.6583	1.35951	2.43882			3.26568	-5.93404e+06	2.0398	1.03866	1.53689	1.46906
2.61542	-5.93402e+06	1.02177	1.6582	1.35956	2.43876			3.26813	-5.93404e+06	2.0424	1.03571	1.53708	1.46935
2.61614	-5.93402e+06	1.01954	1.65917	1.35893	2.43869			3.28329	-5.93404e+06	2.03732	1.04146	1.53645	1.47013
2.61578	-5.93402e+06	1.0218	1.65816	1.35959	2.43863			3.2824	-5.93404e+06	2.03427	1.04444	1.5363	1.47116
2.61559	-5.93402e+06	1.0216	1.65831	1.35947	2.43887			3.27179	-5.93404e+06	2.0446	1.03284	1.53761	1.46746
2.61554	-5.93402e+06	1.02176	1.65821	1.35957	2.43876			3.28124	-5.93404e+06	2.04028	1.03872	1.53725	1.46986
2.61881	-5.93402e+06	1.02041	1.65866	1.35854	2.43915			3.26355	-5.93404e+06	2.03798	1.04089	1.53673	1.47103
2.61606	-5.93402e+06	1.02176	1.65821	1.35959	2.43866			3.28995	-5.93404e+06	2.04529	1.03422	1.53774	1.46727
2.6155	-5.93402e+06	1.0217	1.65822	1.35948	2.43885			3.32372	-5.93404e+06	2.04078	1.03834	1.53733	1.46975
2.61543	-5.93402e+06	1.02174	1.65822	1.35957	2.43874			3.30108	-5.93404e+06	2.04152	1.03883	1.53744	1.47008
2.61512	-5.93402e+06	1.02146	1.65772	1.3574	2.44035			3.27091	-5.93404e+06	2.04346	1.03562	1.53716	1.46827
2.61519	-5.93402e+06	1.02172	1.65824	1.35963	2.43859			3.20383	-5.93404e+06	2.03479	1.03998	1.53588	1.47116
2.61679	-5.93402e+06	1.0218	1.65813	1.35935	2.43904			3.25215	-5.93404e+06	2.03665	1.0402	1.53653	1.47091
2.615	-5.93402e+06	1.02171	1.65826	1.35961	2.43869			3.27671	-5.93404e+06	2.0447	1.0354	1.53732	1.46827
2.61656	-5.93402e+06	1.02325	1.65644	1.35733	2.44153			3.31191	-5.93404e+06	2.04016	1.0409	1.53711	1.47081
2.61552	-5.93402e+06	1.02167	1.65829	1.35962	2.43868			3.32474	-5.93404e+06	2.03818	1.04305	1.53734	1.47136
2.6154	-5.93402e+06	1.02189	1.65804	1.3594	2.43895			3.26788	-5.93404e+06	2.04517	1.034	1.53719	1.46846
2.61511	-5.93402e+06	1.0217	1.65826	1.35959	2.43869			3.2175	-5.93404e+06	2.03489	1.03971	1.53606	1.46996
2.62346	-5.93402e+06	1.02415	1.65616	1.35767	2.44197			3.22875	-5.93404e+06	2.03503	1.0409	1.53599	1.4701
2.61593	-5.93402e+06	1.02167	1.65827	1.3596	2.4387			3.30286	-5.93404e+06	2.04528	1.03497	1.53748	1.46861
2.61544	-5.93402e+06	1.02187	1.6581	1.35946	2.43894			3.40135	-5.93404e+06	2.0465	1.03757	1.53799	1.46872
2.61505	-5.93402e+06	1.0217	1.65825	1.35958	2.43868			3.3153	-5.93404e+06	2.04292	1.03854	1.53731	1.46918
2.62364	-5.93402e+06	1.02646	1.65463	1.35684	2.44405			3.27132	-5.93404e+06	2.04271	1.03618	1.53716	1.46905
2.61463	-5.93402e+06	1.02157	1.65832	1.35966	2.43854			3.17353	-5.93404e+06	2.0368	1.03792	1.53574	1.46976
2.61797	-5.93402e+06	1.02216	1.65799	1.35927	2.43941			3.27166	-5.93404e+06	2.04126	1.0376	1.53686	1.46928
2.61477	-5.93402e+06	1.02168	1.65825	1.35959	2.43864			3.27088	-5.93404e+06	2.04196	1.03683	1.53708	1.46913
2.61627	-5.93402e+06	1.02191	1.65812	1.35942	2.43905			3.24812	-5.93404e+06	2.04305	1.03864	1.53684	1.47033
2.61527	-5.93402e+06	1.02175	1.65822	1.35953	2.43875			3.27445	-5.93404e+06	2.04198	1.03715	1.53703	1.46926
2.61547	-5.93402e+06	1.02173	1.65822	1.35956	2.43876			3.27222	-5.93404e+06	2.04201	1.037	1.53706	1.4691
2.61527	-5.93402e+06	1.02174	1.65822	1.35955	2.43872			3.2698	-5.93404e+06	2.04233	1.03772	1.53708	1.47003
2.6155	-5.93402e+06	1.02174	1.65822	1.35956	2.4388			3.27266	-5.93404e+06	2.04188	1.03712	1.53702	1.46925
2.61537	-5.93402e+06	1.02174	1.65822	1.35955	2.43874			3.27521	-5.93404e+06	2.04207	1.03704	1.53707	1.46911
2.61543	-5.93402e+06	1.02174	1.65822	1.35955	2.43876			3.27609	-5.93404e+06	2.04202	1.0371	1.53707	1.46925
2.63087	-5.93402e+06	1.02199	1.6576	1.36484	2.44839			3.28906	-5.93404e+06	2.04199	1.03621	1.53707	1.46728
2.6344	-5.93402e+06	1.02178	1.65783	1.35853	2.43813			3.27647	-5.93404e+06	2.04197	1.0371	1.53707	1.46922
2.64413	-5.93402e+06	1.02148	1.65914	1.36174	2.44203			3.27625	-5.93404e+06	2.04197	1.03701	1.53705	1.46907
2.60664	-5.93402e+06	1.02182	1.65884	1.35894	2.43713			3.27526	-5.93404e+06	2.04198	1.03709	1.53707	1.4692
2.56669	-5.93402e+06	1.02176	1.65731	1.36018	2.43706			3.27846	-5.93404e+06	2.04237	1.0361	1.53673	1.46852
2.61492	-5.93402e+06	1.02168	1.65825	1.35969	2.43894			3.27574	-5.93404e+06	2.04195	1.03711	1.53707	1.4692
2.61649	-5.93402e+06	1.02177	1.65816	1.35955	2.43871			3.27594	-5.93404e+06	2.04201	1.03702	1.53705	1.46915
2.61973	-5.93402e+06	1.02158	1.65846	1.35963	2.43956			3.27537	-5.93404e+06	2.04195	1.03709	1.53706	1.46919
2.61601	-5.93402e+06	1.02174	1.65821	1.35955	2.43879			3.27901	-5.93404e+06	2.0444	1.03473	1.53672	1.46816
2.61558	-5.93402e+06	1.02174	1.65821	1.35955	2.43876			3.27569	-5.93404e+06	2.04184	1.0372	1.53707	1.46929
2.61541	-5.93402e+06	1.02173	1.65822	1.35955	2.43877			3.27397	-5.93404e+06	2.04232	1.03653	1.53697	1.46873
2.61541	-5.93402e+06	1.02174	1.65822	1.35955	2.43876			3.27486	-5.93404e+06	2.04192	1.0371	1.53706	1.46921
2.58578	-5.93402e+06	1.02284	1.65607	1.3602	2.43483			3.27588	-5.93404e+06	2.04199	1.03705	1.53706	1.46915
2.61117	-5.93402e+06	1.02174	1.65806	1.35953	2.43866			3.26212	-5.93404e+06	2.04399	1.03628	1.53708	1.4681
2.61672	-5.93402e+06	1.02176	1.65836	1.3596	2.43865			3.2716	-5.93404e+06	2.04187	1.0371	1.53703	1.46924
2.61543	-5.93402e+06	1.02173	1.65822	1.35953	2.43879			3.27603	-5.93404e+06	2.04208	1.03703	1.53706	1.46908
2.61517	-5.93402e+06	1.02175	1.65821	1.35957	2.43871			3.27555	-5.93404e+06	2.04196	1.03709	1.53706	1.4692
2.61529	-5.93402e+06	1.02174	1.65823	1.35955	2.43872			3.2745	-5.93404e+06	2.04205	1.03705	1.53706	1.46913
2.61524	-5.93402e+06	1.02174	1.65821	1.35953	2.43873			3.27559	-5.93404e+06	2.042	1.03707	1.53707	1.46917
2.61544	-5.93402e+06	1.02174	1.65822	1.35956	2.43877			3.27522	-5.93404e+06	2.04197	1.03708	1.53706	1.46918
2.61536	-5.93402e+06	1.02174	1.65822	1.35954	2.43874			3.27542	-5.93404e+06	2.04198	1.03708	1.53706	1.46919
2.61546	-5.93402e+06	1.02174	1.65822	1.35955	2.43877			3.27534	-5.93404e+06	2.04198	1.03708	1.53706	1.46918
2.61537	-5.93402e+06	1.02174	1.65822	1.35955	2.43874			3.27545	-5.93404e+06	2.04198	1.03708	1.53706	1.46918
2.61542	-5.93402e+06	1.02174	1.65822	1.35955	2.43876			3.27527	-5.93404e+06	2.04198	1.03707	1.53706	1.46917
2.61541	-5.93402e+06	1.02174	1.65822	1.35955	2.43875			3.27541	-5.93404e+06	2.04198	1.03707	1.53706	1.46918
2.61548	-5.93402e+06	1.02174	1.65822	1.35956	2.43879			3.27535	-5.93404e+06	2.04198	1.03708	1.53706	1.46918
2.61539	-5.93402e+06	1.02174	1.65821	1.35955	2.43875			3.3097	-5.93404e+06	2.04623	1.03652	1.53889	1.46152
2.61533	-5.93402e+06	1.02174	1.65821	1.35955	2.43877			3.27377	-5.93404e+06	2.04159	1.03711	1.53695	1.46962
2.61532	-5.93402e+06	1.02172	1.65825	1.3595	2.43871			3.30938	-5.93404e+06	2.04454	1.03694	1.53796	1.46623
2.61542	-5.93402e+06	1.02174	1.65822	1.35956	2.43876			3.27756	-5.93404e+06	2.04199	1.03707	1.53707	1.46926
2.61541	-5.93402e+06	1.02174	1.65822	1.35955	2.43875			3.27582	-5.93404e+06	2.04196	1.03707	1.53707	1.46913
2.59694	-5.93402e+06	1.02037	1.65901	1.35428	2.43215			3.2738	-5.93404e+06	2.04188	1.03708	1.53703	1.46925
2.61021	-5.93402e+06	1.02179	1.65823	1.35973	2.43847			3.25758	-5.93404e+06	2.04497	1.03641	1.5377	1.46581
2.62365	-5.93402e+06	1.02161	1.65814	1.35909	2.43882			3.27054	-5.93404e+06	2.04194	1.03709	1.53701	1.46925
2.61658	-5.93402e+06	1.02176	1.65819	1.3596	2.4389			3.27632	-5.93404e+06	2.042	1.03704	1.5371	1.46905
2.61507	-5.93402e+06	1.02173	1.65824	1.35953	2.43872			3.27598	-5.93404e+06	2.04198	1.03709	1.53706	1.46921
2.61539	-5.93402e+06	1.02174	1.65822	1.35956	2.43877			3.266	-5.93404e+06	2.04412	1.03588	1.53762	1.46705
2.61458	-5.93402e+06	1.02175	1.6582	1.35958	2.43875			3.27129	-5.93404e+06	2.04198	1.03711	1.53703	1.46921
2.61548	-5.93402e+06	1.02174	1.65822	1.35955	2.43874			3.27615	-5.93404e+06	2.04194	1.03699	1.53708	1.46913
2.61533	-5.93402e+06	1.02174	1.65822	1.35955	2.43875			3.276	-5.93404e+06	2.04201	1.03709	1.53707	1.46916
2.61548	-5.93402e+06	1.02173	1.65822	1.35955	2.43876			3.2454	-5.93404e+06	2.04183	1.03629	1.53684	1.4698
2.61531	-5.93402e+06	1.02177	1.65822	1.35976	2.4392			3.27077	-5.93404e+06	2.04192	1.03709	1.53703	1.46917
2.61544	-5.93402e+06	1.02173	1.65822	1.35954	2.43875			3.27567	-5.93404e+06	2.04194	1.03705	1.53706	1.46925
2.61532	-5.93402e+06	1.02174	1.65822	1.35955	2.43875			3.27581	-5.93404e+06	2.04201	1.03708	1.53707	1.46915
2.61568	-5.93402e+06	1.02173	1.65824	1.35956	2.4388			3.26225	-5.93404e+06	2.042	1.03615	1.53668	1.4726
2.61526	-5.93402e+06	1.02174	1.65822	1.35954	2.43873			3.27168	-5.93404e+06	2.04202	1.0371	1.53706	1.46906
2.61571	-5.93402e+06	1.02174	1.65823	1.35955	2.43879			3.27577	-5.93404e+06	2.04186	1.03703	1.53702	1.46948
2.61517	-5.93402e+06	1.02174	1.65821	1.35955	2.43873			3.27608	-5.93404e+06	2.04203	1.03708	1.53708	1.46912
2.61555	-5.93402e+06	1.02174	1.65822	1.35955	2.43876			3.27391	-5.93404e+06	2.04194	1.03707	1.53704	1.46928
2.61529	-5.93402e+06	1.02174	1.65822	1.35955	2.43875			3.27572	-5.93404e+06	2.04199	1.03708	1.53706	1.4692
2.61546	-5.93402e+06	1.02174	1.65822	1.35955	2.43876			3.27509	-5.93404e+06	2.04198	1.03708	1.53706	1.46916
2.6151	-5.93402e+06	1.02174	1.65822	1.35957	2.43879			3.27541	-5.93404e+06	2.04198	1.03707	1.53706	1.46918
2.61546	-5.93402e+06	1.02174	1.65821	1.35954	2.43871			3.27534	-5.93404e+06	2.04198	1.03708	1.53706	1.46918
2.61542	-5.93402e+06	1.02174	1.65822	1.35955	2.43876			3.2754	-5.93404e+06	2.04198	1.03707	1.53706	1.46917
2.61539	-5.93402e+06	1.02174	1.65822	1.35955	2.43874			3.27534	-5.93404e+06	2.04198	1.03708	1.53706	1.46917
2.61528	-5.93402e+06	1.02175	1.65821	1.35958	2.43881			3.27555	-5.93404e+06	2.04197	1.03708	1.53706	1.4692
2.61546	-5.93402e+06	1.02174	1.65822	1.35954	2.43875			3.27533	-5.93404e+06	2.04198	1.03707	1.53706	1.46917
2.6154	-5.93402e+06	1.02174	1.65822	1.35955	2.43876			3.27544	-5.93404e+06	2.04198	1.03707	1.53706	1.46918
2.66964	-5.93402e+06	1.02323	1.65614	1.36566	2.44527			3.27532	-5.93404e+06	2.04198	1.03708	1.53706	1.46918
2.62844	-5.93402e+06	1.02165	1.65852	1.35931	2.43942			3.27538	-5.93404e+06	2.04198	1.03708	1.53706	1.46917
2.61597	-5.93402e+06	1.02212	1.65634	1.36076	2.4387			3.2754	-5.93404e+06	2.04197	1.03707	1.53706	1.46919
2.61655	-5.93402e+06	1.02176	1.65825	1.35961	2.43869			3.27538	-5.93404e+06	2.04198	1.03708	1.53706	1.46918
2.61793	-5.93402e+06	1.02172	1.65821	1.35949	2.43876			3.27538	-5.93404e+06	2.04198	1.03708	1.53706	1.46918
2.61632	-5.93402e+06	1.02175	1.6582	1.35957	2.43873			3.28843	-5.93404e+06	2.03929	1.03731	1.53669	1.4737
2.61491	-5.93402e+06	1.02172	1.65826	1.35951	2.4387			3.27928	-5.93404e+06	2.04195	1.03708	1.53718	1.46898
2.61547	-5.93402e+06	1.02174	1.65823	1.35954	2.43872			3.26467	-5.93404e+06	2.04154	1.03708	1.53668	1.46991
2.61516	-5.93402e+06	1.02174	1.65823	1.35955	2.43871			3.27509	-5.93404e+06	2.04204	1.03708	1.53706	1.46912
2.61541	-5.93402e+06	1.02174	1.65823	1.35955	2.43873			3.27556	-5.93404e+06	2.0419	1.03707	1.53703	1.46923
2.61531	-5.93402e+06	1.02173	1.65824	1.35955	2.43873			3.24702	-5.93404e+06	2.04233	1.03666	1.53591	1.47117
2.68707	-5.93402e+06	1.02225	1.65725	1.36461	2.4483			3.27083	-5.93404e+06	2.04206	1.03709	1.53703	1.46913
2.66016	-5.93402e+06	1.02163	1.65878	1.35883	2.44077			3.27512	-5.93404e+06	2.04185	1.03705	1.53702	1.46929
2.59661	-5.93402e+06	1.02166	1.65804	1.36096	2.43802			3.27553	-5.93404e+06	2.04199	1.03708	1.53707	1.46916
2.61677	-5.93402e+06	1.02182	1.6582	1.35952	2.43906			3.27508	-5.93404e+06	2.04198	1.03707	1.53705	1.4692
2.61687	-5.93402e+06	1.02167	1.6583	1.35962	2.43895			3.31414	-5.93404e+06	2.0413	1.0363	1.53715	1.47103
2.61566	-5.93402e+06	1.02173	1.65825	1.35955	2.43888			3.2794	-5.93404e+06	2.04201	1.0371	1.53711	1.46915
2.61544	-5.93402e+06	1.02174	1.65823	1.35956	2.43883			3.27536	-5.93404e+06	2.04197	1.03704	1.53704	1.46921
2.61522	-5.93402e+06	1.02173	1.65822	1.35955	2.43878			3.27542	-5.93404e+06	2.04196	1.03709	1.53706	1.46918
2.61525	-5.93402e+06	1.02174	1.65821	1.35955	2.43876			3.28055	-5.93404e+06	2.04443	1.03473	1.53703	1.4704
2.58498	-5.93402e+06	1.02351	1.65673	1.36229	2.43766			3.27623	-5.93404e+06	2.04172	1.03724	1.53708	1.46915
2.60752	-5.93402e+06	1.02172	1.65791	1.35946	2.43871			3.27267	-5.93404e+06	2.04432	1.0354	1.53681	1.46972
2.62212	-5.93402e+06	1.02192	1.6599	1.36041	2.43847			3.27396	-5.93404e+06	2.04197	1.03714	1.53706	1.46914
2.61373	-5.93402e+06	1.02174	1.65823	1.35949	2.43886			3.27584	-5.93404e+06	2.04198	1.03701	1.53705	1.46922
2.61513	-5.93402e+06	1.02175	1.65824	1.3596	2.43864			3.27512	-5.93404e+06	2.04196	1.03708	1.53706	1.46918
2.61533	-5.93402e+06	1.02173	1.65822	1.35953	2.43881			3.27551	-5.93404e+06	2.04196	1.03708	1.53706	1.46918
2.61543	-5.93402e+06	1.02174	1.65821	1.35955	2.43876			3.27535	-5.93404e+06	2.04197	1.03707	1.53706	1.46918
2.61556	-5.93402e+06	1.02174	1.65823	1.35955	2.43877			3.27539	-5.93404e+06	2.04197	1.03708	1.53706	1.46918
2.61556	-5.93402e+06	1.02173	1.65822	1.35955	2.43877			3.27455	-5.93404e+06	2.04196	1.03709	1.53705	1.46915
2.61553	-5.93402e+06	1.02174	1.65822	1.35955	2.43877			3.27538	-5.93404e+06	2.04197	1.03707	1.53706	1.46919
2.61548	-5.93402e+06	1.02174	1.65822	1.35955	2.43876			3.27516	-5.93404e+06	2.04197	1.03707	1.53705	1.46919
2.61547	-5.93402e+06	1.02174	1.65822	1.35955	2.43876			3.27548	-5.93404e+06	2.04197	1.03708	1.53706	1.46919
2.61518	-5.93402e+06	1.02175	1.65822	1.35944	2.43847			3.27519	-5.93404e+06	2.04198	1.03708	1.53706	1.46917
2.61541	-5.93402e+06	1.02174	1.65821	1.35955	2.43876			3.27546	-5.93404e+06	2.04197	1.03708	1.53706	1.46919
2.61547	-5.93402e+06	1.02174	1.65822	1.35955	2.43876			3.27534	-5.93404e+06	2.04198	1.03708	1.53706	1.46918
2.59616	-5.93402e+06	1.02375	1.6536	1.35704	2.4322			3.27545	-5.93404e+06	2.04198	1.03707	1.53706	1.46918
2.61962	-5.93402e+06	1.02159	1.65812	1.35976	2.4386			3.2753	-5.93404e+06	2.04198	1.03707	1.53706	1.46917
2.60169	-5.93402e+06	1.02237	1.65787	1.35871	2.43811			3.27551	-5.93404e+06	2.04198	1.03708	1.53706	1.46919
2.61613	-5.93402e+06	1.02175	1.65819	1.35956	2.43878			3.27536	-5.93404e+06	2.04198	1.03708	1.53706	1.46918
2.61586	-5.93402e+06	1.02171	1.65826	1.35957	2.43878			3.27542	-5.93404e+06	2.04198	1.03707	1.53706	1.46918
2.61531	-5.93402e+06	1.02175	1.65821	1.35954	2.4388			3.25446	-5.93404e+06	2.03874	1.03752	1.53581	1.47625
2.61556	-5.93402e+06	1.02174	1.65822	1.35956	2.43879			3.27502	-5.93404e+06	2.04207	1.03706	1.53713	1.46896
2.6152	-5.93402e+06	1.02174	1.65822	1.35956	2.43875			3.26365	-5.93404e+06	2.04147	1.0371	1.53672	1.47009
2.61545	-5.93402e+06	1.02174	1.65822	1.35954	2.43875			3.27467	-5.93404e+06	2.042	1.03708	1.53707	1.46908
2.61534	-5.93402e+06	1.02174	1.65822	1.35955	2.43878			3.2749	-5.93404e+06	2.04198	1.03708	1.53705	1.46921
2.61549	-5.93402e+06	1.02174	1.65822	1.35955	2.43876			3.34869	-5.93404e+06	2.04174	1.03736	1.53919	1.46396
2.61537	-5.93402e+06	1.02174	1.65822	1.35955	2.43875			3.28418	-5.93404e+06	2.04202	1.03705	1.5371	1.46939
2.6153	-5.93402e+06	1.02174	1.6582	1.35955	2.43874			3.2789	-5.93404e+06	2.04393	1.03727	1.53805	1.46534

## Sheet: BETA5-TS2
irc1	to E-I2	HγThr1 – OγThr1	NζLys33 – HγThr1	C1SalA –O2SalA	OγThr1 – C1SalA			irc2	to E-TI	HγThr1 – OγThr1	NζLys33 – HγThr1	C1SalA –O2SalA	OγThr1 – C1SalA
		1.95938	1.03308	1.97668	1.38119					1.95938	1.03308	1.97668	1.38119
0.2	-5.9342e+06	1.96391	1.03245	2.04404	1.37311			0.2	-5.93421e+06	1.95485	1.03372	1.90932	1.38974
0.399949	-5.9342e+06	1.96834	1.03183	2.11181	1.36563			0.388583	-5.93421e+06	1.95157	1.03461	1.85103	1.39742
0.599308	-5.93421e+06	1.97316	1.03125	2.17936	1.35898			0.57737	-5.93421e+06	1.95062	1.0352	1.78503	1.40677
0.798608	-5.93421e+06	1.97746	1.03077	2.2462	1.35342			0.775152	-5.93421e+06	1.94643	1.03584	1.72086	1.41702
0.995006	-5.93421e+06	1.98219	1.03045	2.30777	1.34935			0.971854	-5.93422e+06	1.94097	1.03658	1.65812	1.42811
1.153	-5.93421e+06	1.9892	1.0304	2.34333	1.34785			1.12823	-5.93422e+06	1.93293	1.03715	1.62309	1.43543
1.33732	-5.93422e+06	1.99288	1.03018	2.39355	1.34507			1.303	-5.93422e+06	1.92994	1.03767	1.57103	1.44569
1.4147	-5.93422e+06	1.99969	1.0303	2.38828	1.34625			1.31381	-5.93422e+06	1.92949	1.03768	1.58722	1.44385
1.58605	-5.93422e+06	2.00472	1.03016	2.42327	1.34463			1.3703	-5.93422e+06	1.92567	1.03771	1.59013	1.44401
1.71984	-5.93422e+06	2.00916	1.03014	2.43533	1.34422			1.47427	-5.93422e+06	1.92115	1.03792	1.57682	1.44717
1.87759	-5.93422e+06	2.01269	1.03012	2.45679	1.34353			1.56688	-5.93422e+06	1.91817	1.03799	1.57565	1.44818
2.01706	-5.93422e+06	2.01499	1.03014	2.4658	1.34322			1.65672	-5.93422e+06	1.91827	1.03802	1.57158	1.44944
2.1749	-5.93422e+06	2.01725	1.0301	2.48374	1.34248			1.74092	-5.93422e+06	1.9167	1.03806	1.56637	1.45116
2.31223	-5.93422e+06	2.01851	1.03013	2.48948	1.34247			1.74134	-5.93422e+06	1.91733	1.03801	1.56674	1.45125
2.46981	-5.93422e+06	2.02111	1.03011	2.50027	1.3421			1.74167	-5.93422e+06	1.91356	1.0381	1.56648	1.45147
2.63333	-5.93422e+06	2.02385	1.03007	2.51238	1.34163			1.76054	-5.93422e+06	1.91768	1.038	1.56716	1.45116
2.71492	-5.93422e+06	2.0246	1.03012	2.51249	1.34179			1.7848	-5.93422e+06	1.9152	1.03798	1.567	1.45155
2.68347	-5.93422e+06	2.02415	1.03009	2.51424	1.34158			1.71764	-5.93422e+06	1.91709	1.03799	1.56624	1.45132
2.55097	-5.93422e+06	2.02433	1.03014	2.50324	1.34264			1.75188	-5.93422e+06	1.91825	1.038	1.56505	1.45144
2.6615	-5.93422e+06	2.02409	1.03009	2.51358	1.3416			1.72972	-5.93422e+06	1.91578	1.03798	1.56895	1.45113
2.6871	-5.93422e+06	2.0239	1.03011	2.51291	1.3418			1.756	-5.93422e+06	1.91707	1.03805	1.56545	1.45146
2.67628	-5.93422e+06	2.02407	1.03009	2.51393	1.34162			1.72877	-5.93422e+06	1.91718	1.03802	1.56548	1.45155
2.57497	-5.93422e+06	2.0229	1.03014	2.50376	1.34287			1.74892	-5.93422e+06	1.91622	1.038	1.56795	1.45137
2.66352	-5.93422e+06	2.02396	1.03009	2.51354	1.34162			1.84407	-5.93422e+06	1.91831	1.038	1.56089	1.45222
2.6786	-5.93422e+06	2.02392	1.03009	2.51323	1.34175			1.75287	-5.93422e+06	1.91678	1.03801	1.56591	1.45162
2.67428	-5.93422e+06	2.02402	1.03009	2.51381	1.34164			1.74121	-5.93422e+06	1.91638	1.038	1.56745	1.45137
2.66746	-5.93422e+06	2.0239	1.03009	2.51318	1.34171			1.73933	-5.93422e+06	1.91644	1.03801	1.56664	1.45151
2.67339	-5.93422e+06	2.024	1.03009	2.51367	1.34161			1.72746	-5.93422e+06	1.91501	1.03804	1.57393	1.45074
2.67257	-5.93422e+06	2.02398	1.03009	2.51368	1.34168			1.74054	-5.93422e+06	1.91659	1.03801	1.56674	1.45149
2.6727	-5.93422e+06	2.02398	1.03009	2.51366	1.34164			1.74143	-5.93422e+06	1.91639	1.03801	1.56708	1.45146
2.709	-5.93422e+06	2.02442	1.03007	2.51473	1.34521			1.7418	-5.93422e+06	1.91646	1.03801	1.5668	1.45149
2.68079	-5.93422e+06	2.02414	1.03008	2.51383	1.34149			1.74142	-5.93422e+06	1.91645	1.03801	1.56688	1.45149
2.66219	-5.93422e+06	2.02387	1.0301	2.5137	1.34211			1.74174	-5.93422e+06	1.91644	1.03801	1.56683	1.45149
2.67199	-5.93422e+06	2.02399	1.03009	2.51348	1.34159			1.74158	-5.93422e+06	1.91645	1.03801	1.56683	1.4515
2.74428	-5.93422e+06	2.02405	1.03009	2.52	1.34319			1.74167	-5.93422e+06	1.91644	1.03801	1.56683	1.45149
2.67816	-5.93422e+06	2.02407	1.03009	2.51381	1.34163			1.74168	-5.93422e+06	1.91644	1.03801	1.56683	1.45149
2.67202	-5.93422e+06	2.02399	1.03009	2.5139	1.34168			1.74168	-5.93422e+06	1.91643	1.03801	1.56684	1.45149
2.67303	-5.93422e+06	2.02398	1.0301	2.51354	1.34165			1.74165	-5.93422e+06	1.91643	1.03801	1.56684	1.4515
2.75953	-5.93422e+06	2.02321	1.03016	2.52631	1.34302			1.76337	-5.93422e+06	1.9185	1.03835	1.57801	1.45484
2.68458	-5.93422e+06	2.02415	1.03009	2.51384	1.34155			1.74853	-5.93422e+06	1.91369	1.03809	1.56438	1.45267
2.68568	-5.93422e+06	2.02545	1.03006	2.51866	1.34209			1.7287	-5.93422e+06	1.92064	1.03791	1.57373	1.44845
2.68562	-5.93422e+06	2.02518	1.03009	2.51509	1.34143			1.74117	-5.93422e+06	1.91648	1.038	1.5661	1.45158
2.75094	-5.93422e+06	2.02506	1.03006	2.52252	1.34283			1.74045	-5.93422e+06	1.91603	1.03804	1.5685	1.45125
2.69649	-5.93422e+06	2.02528	1.03009	2.51573	1.34162			1.74162	-5.93422e+06	1.91638	1.03801	1.56681	1.4515
2.6917	-5.93422e+06	2.02529	1.03009	2.51594	1.3416			1.74137	-5.93422e+06	1.91643	1.03801	1.56689	1.45149
2.69055	-5.93422e+06	2.02527	1.03009	2.51552	1.34161			1.74179	-5.93422e+06	1.91642	1.03801	1.56681	1.45151
2.62673	-5.93422e+06	2.02554	1.03002	2.52026	1.34105			1.75526	-5.93422e+06	1.91662	1.03793	1.57448	1.44956
2.67482	-5.93422e+06	2.02543	1.0301	2.51475	1.34168			1.74537	-5.93422e+06	1.91652	1.03801	1.56661	1.45154
2.73332	-5.93422e+06	2.02528	1.03002	2.5203	1.34087			1.73836	-5.93422e+06	1.91625	1.03801	1.56757	1.45132
2.67846	-5.93422e+06	2.02588	1.03009	2.51626	1.34147			1.74132	-5.93422e+06	1.91644	1.03801	1.56674	1.45152
2.6743	-5.93422e+06	2.02596	1.03009	2.51576	1.34168			1.74565	-5.93422e+06	1.91643	1.03801	1.56716	1.4514
2.67546	-5.93422e+06	2.02648	1.03008	2.51632	1.3414			1.74168	-5.93422e+06	1.91642	1.03801	1.56685	1.45149
2.67803	-5.93422e+06	2.02638	1.03009	2.51578	1.34172			1.74197	-5.93422e+06	1.91644	1.03801	1.56682	1.4515
2.76464	-5.93422e+06	2.02552	1.03007	2.52281	1.3386			1.74163	-5.93422e+06	1.91643	1.03801	1.56684	1.4515
2.69535	-5.93422e+06	2.02614	1.03009	2.51634	1.34174			1.742	-5.93422e+06	1.91644	1.03801	1.56683	1.45149
2.68239	-5.93422e+06	2.02656	1.03007	2.51648	1.34125			1.74172	-5.93422e+06	1.91643	1.03801	1.56684	1.4515
2.68653	-5.93422e+06	2.02634	1.03009	2.5162	1.34162			1.74182	-5.93422e+06	1.91643	1.03801	1.56683	1.45149
2.73152	-5.93422e+06	2.02613	1.03008	2.5182	1.3406			1.74177	-5.93422e+06	1.91643	1.03801	1.56683	1.45149
2.69004	-5.93422e+06	2.02633	1.03009	2.51632	1.34157			1.74188	-5.93422e+06	1.91644	1.03801	1.56683	1.45149
2.69025	-5.93422e+06	2.02632	1.03009	2.51637	1.34158			1.74132	-5.93422e+06	1.91644	1.03801	1.56681	1.45148
2.69021	-5.93422e+06	2.02632	1.03009	2.51635	1.34158			1.74175	-5.93422e+06	1.91643	1.03801	1.56684	1.45149
2.69029	-5.93422e+06	2.02633	1.03009	2.51637	1.34157			1.74167	-5.93422e+06	1.91643	1.03801	1.56683	1.45149
2.67113	-5.93422e+06	2.02472	1.03016	2.51971	1.33915			1.79046	-5.93422e+06	1.9146	1.03749	1.56028	1.44915
2.66762	-5.93422e+06	2.02625	1.03008	2.51525	1.3419			1.74947	-5.93422e+06	1.91684	1.03799	1.56713	1.45125
2.73436	-5.93422e+06	2.02595	1.03009	2.51908	1.34027			1.74701	-5.93422e+06	1.91554	1.03803	1.56575	1.45193
2.69446	-5.93422e+06	2.02635	1.03009	2.51638	1.34167			1.74154	-5.93422e+06	1.9164	1.03802	1.56697	1.4515
2.68349	-5.93422e+06	2.02628	1.03008	2.51638	1.34143			1.74542	-5.93422e+06	1.91646	1.03801	1.56668	1.45152
2.69028	-5.93422e+06	2.02632	1.03009	2.51636	1.34158			1.74278	-5.93422e+06	1.91641	1.03801	1.56682	1.45151
2.69032	-5.93422e+06	2.02632	1.03009	2.51637	1.34158			1.7423	-5.93422e+06	1.91642	1.03801	1.56683	1.45151
2.67926	-5.93422e+06	2.02988	1.02973	2.51058	1.33981			1.74196	-5.93422e+06	1.91642	1.03801	1.56683	1.4515
2.70946	-5.93422e+06	2.0266	1.03011	2.51751	1.3417			1.73709	-5.93422e+06	1.9164	1.03802	1.56692	1.45145
2.67434	-5.93422e+06	2.02604	1.03003	2.51447	1.34102			1.7417	-5.93422e+06	1.91643	1.03801	1.56683	1.4515
2.68691	-5.93422e+06	2.02628	1.03008	2.51634	1.34168			1.74167	-5.93422e+06	1.91643	1.03801	1.56683	1.45149
2.69275	-5.93422e+06	2.02638	1.03008	2.51629	1.34144			1.74177	-5.93422e+06	1.91644	1.03801	1.56684	1.4515
2.69023	-5.93422e+06	2.02631	1.03009	2.51637	1.34157			1.74168	-5.93422e+06	1.91643	1.03801	1.56683	1.45149
2.69032	-5.93422e+06	2.02632	1.03009	2.51636	1.34158			1.74167	-5.93422e+06	1.91643	1.03801	1.56683	1.45149
2.68097	-5.93422e+06	2.02607	1.03011	2.51582	1.34171			1.74174	-5.93422e+06	1.91642	1.03801	1.56679	1.45145
2.69015	-5.93422e+06	2.02633	1.03009	2.51635	1.34155			1.7416	-5.93422e+06	1.91643	1.03801	1.56684	1.4515
2.69041	-5.93422e+06	2.02632	1.03009	2.51637	1.34158			1.74173	-5.93422e+06	1.91644	1.03801	1.56683	1.45149
2.69049	-5.93422e+06	2.02751	1.03019	2.51669	1.34516			1.74163	-5.93422e+06	1.91643	1.03801	1.56683	1.45149
2.69159	-5.93422e+06	2.02632	1.03008	2.51635	1.34148			1.74155	-5.93422e+06	1.91644	1.03801	1.56685	1.45149
2.6856	-5.93422e+06	2.02628	1.0301	2.51625	1.34183			1.74176	-5.93422e+06	1.91643	1.03801	1.56682	1.45149
2.69038	-5.93422e+06	2.02634	1.03009	2.51637	1.34151			1.74164	-5.93422e+06	1.91643	1.03801	1.56683	1.45149
2.75359	-5.93422e+06	2.02545	1.03012	2.51854	1.34407			1.74172	-5.93422e+06	1.91644	1.03801	1.56683	1.45149
2.69503	-5.93422e+06	2.0263	1.03009	2.51652	1.34155			1.70631	-5.93422e+06	1.91283	1.0383	1.56409	1.45141
2.69042	-5.93422e+06	2.0263	1.03009	2.51637	1.34164			1.73517	-5.93422e+06	1.91631	1.03802	1.56693	1.45145
2.69017	-5.93422e+06	2.02633	1.03009	2.51637	1.34156			1.74183	-5.93422e+06	1.91639	1.03801	1.56673	1.45152
2.71575	-5.93422e+06	2.02519	1.0302	2.51587	1.34502			1.7414	-5.93422e+06	1.91645	1.03801	1.56686	1.45149
2.69426	-5.93422e+06	2.02621	1.03008	2.51648	1.34152			1.74156	-5.93422e+06	1.91642	1.03801	1.56681	1.4515
2.68725	-5.93422e+06	2.02631	1.03009	2.51621	1.34171			1.74155	-5.93422e+06	1.91643	1.03801	1.56683	1.45149
2.6903	-5.93422e+06	2.02633	1.03008	2.51637	1.34155			1.74148	-5.93422e+06	1.91643	1.03801	1.56685	1.4515
2.69089	-5.93422e+06	2.02631	1.03009	2.51637	1.34159			1.74167	-5.93422e+06	1.91643	1.03801	1.56682	1.45149
2.69011	-5.93422e+06	2.02632	1.03009	2.51636	1.34158			1.74162	-5.93422e+06	1.91644	1.03801	1.56684	1.45149
2.69038	-5.93422e+06	2.02632	1.03009	2.51637	1.34157			1.7417	-5.93422e+06	1.91643	1.03801	1.56683	1.45149
2.69012	-5.93422e+06	2.02631	1.03009	2.51638	1.34158			1.6988	-5.93422e+06	1.91332	1.03802	1.56113	1.44972
2.70727	-5.93422e+06	2.02631	1.03012	2.51686	1.34194			1.73347	-5.93422e+06	1.91632	1.03801	1.56695	1.45134
2.69043	-5.93422e+06	2.02632	1.03009	2.51638	1.34156			1.74101	-5.93422e+06	1.91648	1.03801	1.56671	1.45158
2.69021	-5.93422e+06	2.02632	1.03009	2.51636	1.34158			1.74164	-5.93422e+06	1.91641	1.03801	1.56688	1.45152
2.74358	-5.93422e+06	2.02028	1.03137	2.51621	1.3519			1.74117	-5.93422e+06	1.91641	1.03801	1.56681	1.45151
2.7218	-5.93422e+06	2.02026	1.03129	2.51273	1.34743			1.74123	-5.93422e+06	1.91643	1.03801	1.56684	1.4515
2.65226	-5.93422e+06	2.02408	1.03061	2.51187	1.34254			1.74181	-5.93422e+06	1.91643	1.03801	1.56681	1.45151
2.69392	-5.93422e+06	2.02542	1.03051	2.51671	1.34357			1.74144	-5.93422e+06	1.91643	1.03801	1.56684	1.4515
2.67588	-5.93422e+06	2.02741	1.02999	2.51557	1.34092			1.74171	-5.93422e+06	1.91643	1.03801	1.56683	1.4515
2.72185	-5.93422e+06	2.0265	1.03023	2.51653	1.344			1.7416	-5.93422e+06	1.91643	1.03801	1.56683	1.4515
2.68556	-5.93422e+06	2.02632	1.03011	2.51611	1.34183			1.74177	-5.93422e+06	1.91643	1.03801	1.56684	1.4515
2.68594	-5.93422e+06	2.02645	1.03009	2.5161	1.34157			1.74142	-5.93422e+06	1.91644	1.03801	1.56683	1.45149
2.69073	-5.93422e+06	2.02607	1.03009	2.51678	1.3418			1.74169	-5.93422e+06	1.91643	1.03801	1.56683	1.4515
2.68815	-5.93422e+06	2.02637	1.03009	2.51629	1.34159			1.74159	-5.93422e+06	1.91643	1.03801	1.56684	1.45149
2.68835	-5.93422e+06	2.02637	1.03009	2.5163	1.34158			1.7418	-5.93422e+06	1.91644	1.03801	1.56683	1.45149
2.69	-5.93422e+06	2.02633	1.03009	2.51635	1.34156			1.74155	-5.93422e+06	1.91644	1.03801	1.56683	1.45149
2.68975	-5.93422e+06	2.02633	1.03009	2.51634	1.34158			1.74173	-5.93422e+06	1.91644	1.03801	1.56683	1.45149
2.69014	-5.93422e+06	2.02632	1.03009	2.51637	1.34158			1.74156	-5.93422e+06	1.91643	1.03801	1.56684	1.4515
2.68999	-5.93422e+06	2.02632	1.03009	2.51635	1.34158			1.74169	-5.93422e+06	1.91644	1.03801	1.56683	1.45149
2.69004	-5.93422e+06	2.02632	1.03009	2.51636	1.34157			1.74163	-5.93422e+06	1.91643	1.03801	1.56683	1.45149
2.64081	-5.93422e+06	2.02596	1.03012	2.51835	1.33995			1.74171	-5.93422e+06	1.91643	1.03801	1.56683	1.45149
2.6804	-5.93422e+06	2.02626	1.03009	2.51603	1.34162			1.74158	-5.93422e+06	1.91643	1.03801	1.56683	1.45149
2.69628	-5.93422e+06	2.0263	1.03008	2.51663	1.34149			1.74201	-5.93422e+06	1.91643	1.03801	1.56683	1.4515
2.69049	-5.93422e+06	2.02632	1.03009	2.51634	1.3416			1.74159	-5.93422e+06	1.91643	1.03801	1.56683	1.45149
2.68981	-5.93422e+06	2.02633	1.03009	2.51636	1.34157			1.74174	-5.93422e+06	1.91643	1.03801	1.56684	1.4515
2.6917	-5.93422e+06	2.02634	1.03009	2.51642	1.34156			1.74162	-5.93422e+06	1.91643	1.03801	1.56683	1.45149
2.69017	-5.93422e+06	2.02632	1.03009	2.51635	1.34158			1.74176	-5.93422e+06	1.91644	1.03801	1.56683	1.4515
2.69044	-5.93422e+06	2.02633	1.03009	2.51636	1.34157			1.74167	-5.93422e+06	1.91643	1.03801	1.56683	1.45149
2.67895	-5.93422e+06	2.0252	1.03024	2.51683	1.34213			1.7417	-5.93422e+06	1.91643	1.03801	1.56683	1.45149
2.69037	-5.93422e+06	2.02633	1.03009	2.51637	1.34157			1.72139	-5.93422e+06	1.91903	1.03796	1.5712	1.45304
2.69028	-5.93422e+06	2.02631	1.03009	2.51636	1.34157			1.73604	-5.93422e+06	1.91649	1.03801	1.56688	1.45153
2.69047	-5.93422e+06	2.02633	1.03009	2.51638	1.34158			1.74072	-5.93422e+06	1.91643	1.03801	1.56686	1.45146
2.6902	-5.93422e+06	2.02632	1.03009	2.51636	1.34157			1.74153	-5.93422e+06	1.91642	1.03801	1.56681	1.45149
2.69051	-5.93422e+06	2.02633	1.03009	2.51637	1.34158			1.74147	-5.93422e+06	1.91643	1.03801	1.56683	1.45149
2.66287	-5.93422e+06	2.02521	1.0304	2.51929	1.34499			1.74163	-5.93422e+06	1.91644	1.03801	1.56683	1.45149
2.68578	-5.93422e+06	2.02634	1.03008	2.51622	1.34153			1.74162	-5.93422e+06	1.91644	1.03801	1.56683	1.45149
2.68876	-5.93422e+06	2.02622	1.0301	2.51636	1.34167			1.76878	-5.93422e+06	1.91607	1.03862	1.56685	1.45427
2.6899	-5.93422e+06	2.02634	1.03008	2.51631	1.34154			1.74982	-5.93422e+06	1.9164	1.03801	1.56678	1.45175
2.68982	-5.93422e+06	2.02633	1.03009	2.51635	1.34158			1.73014	-5.93422e+06	1.9168	1.03805	1.56704	1.45107
2.69001	-5.93422e+06	2.02633	1.03009	2.51635	1.34157			1.74206	-5.93422e+06	1.91655	1.038	1.56683	1.45146
2.69013	-5.93422e+06	2.02632	1.03009	2.51636	1.34158			1.74266	-5.93422e+06	1.91649	1.03801	1.56683	1.45148
2.68787	-5.93422e+06	2.02534	1.03045	2.51492	1.34748			1.74258	-5.93422e+06	1.91644	1.03801	1.56682	1.4515
2.766	-5.93422e+06	2.02635	1.0303	2.51532	1.34484			1.74219	-5.93422e+06	1.91645	1.03801	1.56684	1.45149
2.71367	-5.93422e+06	2.02644	1.03011	2.51472	1.34156			1.74185	-5.93422e+06	1.91646	1.03801	1.56681	1.45149
2.71995	-5.93422e+06	2.02649	1.03008	2.51811	1.34225			1.74165	-5.93422e+06	1.91644	1.03801	1.56683	1.45149
2.68445	-5.93422e+06	2.02607	1.0301	2.51548	1.34097			1.74171	-5.93422e+06	1.91644	1.03801	1.56683	1.45149
2.68791	-5.93422e+06	2.02638	1.03009	2.51649	1.34169			1.72331	-5.93422e+06	1.91726	1.0377	1.56974	1.45278
2.74353	-5.93422e+06	2.02806	1.03007	2.51498	1.3391			1.737	-5.93422e+06	1.91662	1.03801	1.56691	1.4515
2.69497	-5.93422e+06	2.02639	1.03009	2.51655	1.3416			1.7425	-5.93422e+06	1.91625	1.03801	1.56678	1.45144
2.69047	-5.93422e+06	2.02633	1.03009	2.51635	1.34152			1.74262	-5.93422e+06	1.91645	1.03802	1.56684	1.45148
2.69041	-5.93422e+06	2.02631	1.03009	2.51638	1.34159			1.73844	-5.93422e+06	1.91645	1.03801	1.56681	1.4515
2.68978	-5.93422e+06	2.02631	1.03009	2.51636	1.34158			1.74184	-5.93422e+06	1.91643	1.03801	1.56683	1.45149
2.69093	-5.93422e+06	2.02633	1.03009	2.51641	1.34157			1.74162	-5.93422e+06	1.91643	1.03801	1.56683	1.45149
2.69021	-5.93422e+06	2.02632	1.03009	2.51635	1.34158			1.74174	-5.93422e+06	1.91643	1.03801	1.56684	1.45149
2.69052	-5.93422e+06	2.02633	1.03009	2.51638	1.34157			1.74167	-5.93422e+06	1.91643	1.03801	1.56682	1.45149
2.69026	-5.93422e+06	2.02631	1.03009	2.51637	1.34158			1.74183	-5.93422e+06	1.91644	1.03801	1.56683	1.4515
2.75045	-5.93422e+06	2.02594	1.0304	2.51798	1.34488			1.74171	-5.93422e+06	1.91643	1.03801	1.56683	1.45149
2.69685	-5.93422e+06	2.02644	1.03008	2.51659	1.34154			1.74176	-5.93422e+06	1.91643	1.03801	1.56683	1.45149
2.69103	-5.93422e+06	2.02626	1.03009	2.51638	1.34163			1.74169	-5.93422e+06	1.91643	1.03801	1.56683	1.45149
2.69007	-5.93422e+06	2.02634	1.03009	2.51637	1.34155			1.74169	-5.93422e+06	1.91643	1.03801	1.56683	1.45149
2.69021	-5.93422e+06	2.02632	1.03009	2.51636	1.34158			1.7414	-5.93422e+06	1.91644	1.03801	1.56688	1.45153
2.61367	-5.93422e+06	2.02701	1.03013	2.51223	1.34427			1.74176	-5.93422e+06	1.91643	1.03801	1.56682	1.45149
2.68251	-5.93422e+06	2.02643	1.03009	2.51617	1.34154			1.74158	-5.93422e+06	1.91643	1.03801	1.56684	1.4515
2.6909	-5.93422e+06	2.02626	1.03009	2.51628	1.34163			1.74172	-5.93422e+06	1.91643	1.03801	1.56683	1.45149
2.6902	-5.93422e+06	2.02633	1.03009	2.51637	1.34156			1.74163	-5.93422e+06	1.91643	1.03801	1.56683	1.45149
2.69025	-5.93422e+06	2.02632	1.03009	2.51635	1.34157			1.74253	-5.93422e+06	1.91648	1.03801	1.56687	1.4515
2.60888	-5.93422e+06	2.02704	1.03015	2.51217	1.34357			1.74163	-5.93422e+06	1.91643	1.03801	1.56683	1.45149
2.68395	-5.93422e+06	2.02634	1.03009	2.51617	1.34156			1.74174	-5.93422e+06	1.91644	1.03801	1.56683	1.45149
2.69061	-5.93422e+06	2.02631	1.03009	2.51634	1.3416			1.74167	-5.93422e+06	1.91643	1.03801	1.56683	1.4515
2.69008	-5.93422e+06	2.02632	1.03009	2.51636	1.34157			1.7417	-5.93422e+06	1.91644	1.03801	1.56683	1.45149
2.69019	-5.93422e+06	2.02632	1.03009	2.51636	1.34157			1.74168	-5.93422e+06	1.91643	1.03801	1.56683	1.45149
2.63437	-5.93422e+06	2.02612	1.03024	2.51741	1.3468			1.74169	-5.93422e+06	1.91643	1.03801	1.56683	1.45149
2.6764	-5.93422e+06	2.02721	1.03008	2.51599	1.34122			1.74167	-5.93422e+06	1.91643	1.03801	1.56683	1.45149
2.69787	-5.93422e+06	2.02476	1.03011	2.51655	1.34273			1.74168	-5.93422e+06	1.91643	1.03801	1.56683	1.45149
2.68792	-5.93422e+06	2.02639	1.03008	2.51628	1.34151			1.74167	-5.93422e+06	1.91643	1.03801	1.56683	1.45149
2.68894	-5.93422e+06	2.02631	1.03009	2.51631	1.34157			1.74168	-5.93422e+06	1.91643	1.03801	1.56683	1.45149
2.75212	-5.93422e+06	2.02585	1.03008	2.5171	1.34077			1.74168	-5.93422e+06	1.91643	1.03801	1.56683	1.45149
2.69359	-5.93422e+06	2.02629	1.03009	2.51646	1.34157			1.77158	-5.93422e+06	1.91981	1.03839	1.5738	1.45831
2.69101	-5.93422e+06	2.02632	1.03009	2.51637	1.34156			1.74483	-5.93422e+06	1.91643	1.038	1.56628	1.45188
2.69059	-5.93422e+06	2.02632	1.03009	2.51637	1.34158			1.75681	-5.93422e+06	1.91682	1.03803	1.56871	1.45071
2.73615	-5.93422e+06	2.02468	1.02981	2.52309	1.3397			1.74439	-5.93422e+06	1.91641	1.03801	1.5667	1.45146
2.6732	-5.93422e+06	2.02599	1.03011	2.5158	1.34177			1.74103	-5.93422e+06	1.9165	1.03801	1.56696	1.45149
2.74822	-5.93422e+06	2.0264	1.03004	2.51864	1.34109			1.74201	-5.93422e+06	1.91644	1.03801	1.56681	1.4515
2.68989	-5.93422e+06	2.02634	1.03009	2.51639	1.34156			1.74167	-5.93422e+06	1.91644	1.03801	1.56685	1.45149
2.69079	-5.93422e+06	2.02629	1.03009	2.51636	1.34158			1.74148	-5.93422e+06	1.91644	1.03801	1.56682	1.45149
2.69129	-5.93422e+06	2.02632	1.03009	2.5164	1.34158			1.74175	-5.93422e+06	1.91644	1.03801	1.56683	1.45149
2.69075	-5.93422e+06	2.02632	1.03009	2.51636	1.34158			1.74162	-5.93422e+06	1.91644	1.03801	1.56683	1.45149
2.69127	-5.93422e+06	2.02632	1.03009	2.51639	1.34158			1.74176	-5.93422e+06	1.91644	1.03801	1.56684	1.45149
2.69075	-5.93422e+06	2.02632	1.03009	2.51637	1.34158			1.74166	-5.93422e+06	1.91644	1.03801	1.56683	1.45149
2.69104	-5.93422e+06	2.02632	1.03009	2.51639	1.34158			1.74173	-5.93422e+06	1.91644	1.03801	1.56683	1.45149
2.69068	-5.93422e+06	2.02632	1.03009	2.51637	1.34158			1.71134	-5.93422e+06	1.91818	1.03796	1.5731	1.45431
2.69088	-5.93422e+06	2.02633	1.03009	2.51639	1.34158			1.73572	-5.93422e+06	1.91657	1.03801	1.5669	1.45156
2.67574	-5.93422e+06	2.02628	1.02981	2.51832	1.33859			1.7407	-5.93422e+06	1.91642	1.03801	1.56689	1.45143
2.68581	-5.93422e+06	2.02624	1.03009	2.51624	1.34162			1.74133	-5.93422e+06	1.91641	1.03801	1.5668	1.45147
2.69086	-5.93422e+06	2.02635	1.03008	2.51637	1.34152			1.74123	-5.93422e+06	1.91644	1.03801	1.56684	1.45149
2.69092	-5.93422e+06	2.02632	1.03009	2.51637	1.3416			1.74155	-5.93422e+06	1.91644	1.03801	1.56682	1.45149
2.69035	-5.93422e+06	2.02634	1.03009	2.51638	1.34156			1.7415	-5.93422e+06	1.91644	1.03801	1.56684	1.45149
2.6912	-5.93422e+06	2.02634	1.03008	2.51638	1.34156			1.74165	-5.93422e+06	1.91643	1.03801	1.56683	1.45149
2.69032	-5.93422e+06	2.02633	1.03009	2.51636	1.34157			1.74166	-5.93422e+06	1.91644	1.03801	1.56683	1.45149
2.69088	-5.93422e+06	2.02633	1.03009	2.51638	1.34157			1.7417	-5.93422e+06	1.91644	1.03801	1.56683	1.45149
2.6905	-5.93422e+06	2.02632	1.03009	2.51637	1.34158			1.74154	-5.93422e+06	1.91644	1.03801	1.56684	1.4515
2.69083	-5.93422e+06	2.02634	1.03009	2.51636	1.34157			1.74171	-5.93422e+06	1.91643	1.03801	1.56683	1.45149
2.69057	-5.93422e+06	2.02632	1.03009	2.51638	1.34158			1.74166	-5.93422e+06	1.91644	1.03801	1.56683	1.45149
2.69159	-5.93422e+06	2.02634	1.03009	2.51644	1.34158			1.74171	-5.93422e+06	1.91644	1.03801	1.56683	1.45149
2.69017	-5.93422e+06	2.02632	1.03009	2.51634	1.34157			1.7415	-5.93422e+06	1.91644	1.03801	1.56684	1.4515
2.69074	-5.93422e+06	2.02633	1.03009	2.51638	1.34157			1.74171	-5.93422e+06	1.91643	1.03801	1.56683	1.45149

## Sheet: BETA5-TS3
irc1	to E-I2	O2SalA –C3SalA	C3SalA – ClSalA					irc2	to E-PC	O2SalA –C3SalA	C3SalA – ClSalA
		2.33766	2.08768							2.33766	2.08768
0.2	-5.93532e+06	2.39944	2.02798					0.2	-5.93532e+06	2.27588	2.14739
0.399563	-5.93532e+06	2.45989	1.96999					0.399883	-5.93532e+06	2.21263	2.20718
0.537225	-5.93532e+06	2.48903	1.94574					0.599211	-5.93533e+06	2.14715	2.26672
0.649452	-5.93532e+06	2.50199	1.93852					0.797838	-5.93534e+06	2.08039	2.32537
0.771876	-5.93532e+06	2.53068	1.91339					0.996813	-5.93535e+06	2.01301	2.38415
0.756513	-5.93532e+06	2.50283	1.94515					1.1958	-5.93537e+06	1.94531	2.44285
0.682628	-5.93532e+06	2.48218	1.97021					1.39477	-5.93539e+06	1.87734	2.50114
0.756233	-5.93532e+06	2.4948	1.94904					1.58969	-5.93541e+06	1.81017	2.55667
0.878444	-5.93532e+06	2.50525	1.93621					1.78819	-5.93543e+06	1.74182	2.61324
1.01556	-5.93532e+06	2.50881	1.93426					1.98598	-5.93545e+06	1.67449	2.66873
1.05441	-5.93532e+06	2.51658	1.91756					2.1844	-5.93547e+06	1.6103	2.72664
1.03466	-5.93532e+06	2.50447	1.93224					2.36843	-5.93549e+06	1.55697	2.7787
1.0323	-5.93532e+06	2.49764	1.9414					2.53117	-5.9355e+06	1.52261	2.83353
1.04775	-5.93533e+06	2.52018	1.91414					2.54752	-5.9355e+06	1.5048	2.84016
1.06175	-5.93532e+06	2.51128	1.92807					2.62588	-5.9355e+06	1.48148	2.86497
1.00338	-5.93533e+06	2.5071	1.9341					2.62061	-5.9355e+06	1.4929	2.85792
1.03109	-5.93533e+06	2.51439	1.9203					2.67513	-5.9355e+06	1.49058	2.86742
0.992659	-5.93533e+06	2.50602	1.93228					2.7893	-5.93551e+06	1.47673	2.90923
1.01439	-5.93533e+06	2.50958	1.92752					2.82357	-5.93551e+06	1.48076	2.93053
1.00241	-5.93533e+06	2.51156	1.92458					2.93313	-5.93552e+06	1.469	2.96963
0.912134	-5.93533e+06	2.50396	1.93295					3.04584	-5.93552e+06	1.46912	3.0066
0.971042	-5.93533e+06	2.5099	1.92605					3.17626	-5.93553e+06	1.46035	3.04731
0.974185	-5.93533e+06	2.50958	1.92643					3.28173	-5.93553e+06	1.46853	3.08029
0.974501	-5.93533e+06	2.50966	1.92601					3.42099	-5.93553e+06	1.44789	3.11834
0.967544	-5.93533e+06	2.5089	1.9267					3.47754	-5.93553e+06	1.4676	3.13254
0.950885	-5.93533e+06	2.50843	1.92648					3.57698	-5.93553e+06	1.44885	3.15665
0.948335	-5.93533e+06	2.50795	1.92715					3.69615	-5.93554e+06	1.45728	3.18396
0.988755	-5.93533e+06	2.51189	1.9231					3.84238	-5.93554e+06	1.44964	3.22171
0.947563	-5.93533e+06	2.50808	1.92716					3.97574	-5.93554e+06	1.4542	3.25197
0.945205	-5.93533e+06	2.50798	1.92705					4.12531	-5.93554e+06	1.45175	3.28892
0.941787	-5.93533e+06	2.50775	1.92729					4.20293	-5.93554e+06	1.44928	3.29964
0.940433	-5.93533e+06	2.5077	1.92724					4.29351	-5.93554e+06	1.44686	3.31971
0.93737	-5.93533e+06	2.5076	1.92743					4.38275	-5.93554e+06	1.45193	3.33908
0.939582	-5.93533e+06	2.50767	1.9273					4.46456	-5.93555e+06	1.4452	3.35475
0.939227	-5.93533e+06	2.50766	1.9273					4.51523	-5.93555e+06	1.45156	3.36245
0.939768	-5.93533e+06	2.50769	1.9273					4.63503	-5.93555e+06	1.44963	3.38546
0.941312	-5.93533e+06	2.50776	1.92727					4.71467	-5.93555e+06	1.45017	3.3989
0.941124	-5.93533e+06	2.50774	1.92727					4.80328	-5.93555e+06	1.45037	3.41358
0.94139	-5.93533e+06	2.50775	1.92727					4.87489	-5.93555e+06	1.44721	3.42022
0.941169	-5.93533e+06	2.50774	1.92728					4.90081	-5.93555e+06	1.45315	3.42226
0.941756	-5.93533e+06	2.50778	1.92726					4.86281	-5.93555e+06	1.45938	3.42008
0.941066	-5.93533e+06	2.50772	1.92728					4.9065	-5.93555e+06	1.44995	3.43032
0.941329	-5.93533e+06	2.50775	1.92728					4.92081	-5.93555e+06	1.4433	3.43264
0.941094	-5.93533e+06	2.50773	1.92729					4.9358	-5.93555e+06	1.44796	3.429
0.941241	-5.93533e+06	2.50774	1.92728					4.88383	-5.93555e+06	1.44925	3.42063
0.941139	-5.93533e+06	2.50773	1.92728					4.88758	-5.93555e+06	1.44953	3.42822
1.03823	-5.93532e+06	2.51108	1.92644					4.88293	-5.93555e+06	1.4487	3.42528
0.958546	-5.93533e+06	2.50813	1.92701					4.98014	-5.93555e+06	1.44968	3.44099
0.938696	-5.93533e+06	2.50778	1.92724					5.07584	-5.93555e+06	1.44705	3.4575
0.942419	-5.93533e+06	2.50781	1.92723					5.1524	-5.93555e+06	1.45011	3.46507
0.943936	-5.93533e+06	2.50785	1.92726					5.24323	-5.93555e+06	1.44589	3.47842
0.942471	-5.93533e+06	2.50781	1.92725					5.18041	-5.93555e+06	1.44441	3.47374
0.941877	-5.93533e+06	2.50778	1.92727					5.20609	-5.93555e+06	1.45128	3.47504
0.94141	-5.93533e+06	2.50775	1.92728					5.28167	-5.93555e+06	1.44225	3.49262
0.94131	-5.93533e+06	2.50774	1.92728					5.31047	-5.93555e+06	1.44799	3.49519
1.04135	-5.93532e+06	2.51388	1.92313					5.29334	-5.93555e+06	1.45157	3.4893
0.974384	-5.93533e+06	2.50769	1.92724					5.2991	-5.93555e+06	1.44774	3.49021
0.895474	-5.93533e+06	2.50913	1.92647					5.31838	-5.93555e+06	1.44914	3.48792
0.932814	-5.93533e+06	2.50751	1.92739					5.273	-5.93555e+06	1.44905	3.48433
0.953588	-5.93533e+06	2.50838	1.92703					5.23365	-5.93555e+06	1.44896	3.48289
0.940746	-5.93533e+06	2.50775	1.92729					5.21626	-5.93555e+06	1.44845	3.48165
0.94156	-5.93533e+06	2.50778	1.92725					5.25296	-5.93555e+06	1.44764	3.4856
0.941506	-5.93533e+06	2.50777	1.92727					5.3159	-5.93555e+06	1.44853	3.49336
0.942035	-5.93533e+06	2.50777	1.92727					5.3891	-5.93555e+06	1.44786	3.50183
0.941541	-5.93533e+06	2.50775	1.92726					5.31939	-5.93555e+06	1.4477	3.49243
0.941643	-5.93533e+06	2.50775	1.92728					5.28534	-5.93555e+06	1.44762	3.48934
0.941161	-5.93533e+06	2.50774	1.92729					5.24092	-5.93555e+06	1.4485	3.48366
0.94153	-5.93533e+06	2.50775	1.92727					5.29532	-5.93555e+06	1.44904	3.49242
0.941277	-5.93533e+06	2.50774	1.92728					5.334	-5.93555e+06	1.44598	3.49585
0.941344	-5.93533e+06	2.50774	1.92728					5.40627	-5.93555e+06	1.44859	3.50631
0.955536	-5.93533e+06	2.50653	1.92869					5.35049	-5.93555e+06	1.45107	3.49994
0.940466	-5.93533e+06	2.50736	1.92739					5.28733	-5.93555e+06	1.44573	3.48857
0.940602	-5.93533e+06	2.50793	1.92724					5.23359	-5.93555e+06	1.45005	3.48184
0.940935	-5.93533e+06	2.50772	1.9273					5.29688	-5.93555e+06	1.4513	3.49243
0.940976	-5.93533e+06	2.50774	1.92728					5.3579	-5.93555e+06	1.44478	3.49995
0.979101	-5.93533e+06	2.51025	1.92603					5.43878	-5.93555e+06	1.45039	3.51251
0.941602	-5.93533e+06	2.5075	1.92736					5.36339	-5.93555e+06	1.45255	3.50096
0.941095	-5.93533e+06	2.50792	1.92718					5.36647	-5.93555e+06	1.44527	3.50249
0.941054	-5.93533e+06	2.5077	1.9273					5.35295	-5.93555e+06	1.44995	3.49926
0.941104	-5.93533e+06	2.50774	1.92727					5.37865	-5.93555e+06	1.44776	3.50429
0.941005	-5.93533e+06	2.50774	1.92728					5.39166	-5.93555e+06	1.44666	3.50724
0.941166	-5.93533e+06	2.50772	1.92728					5.47688	-5.93555e+06	1.44839	3.52036
0.941022	-5.93533e+06	2.50773	1.92729					5.43415	-5.93555e+06	1.44682	3.51398
0.94112	-5.93533e+06	2.50773	1.92729					5.36007	-5.93555e+06	1.44878	3.50215
0.941129	-5.93533e+06	2.50773	1.92728					5.3754	-5.93555e+06	1.4469	3.50526
0.975891	-5.93532e+06	2.50856	1.92612					5.42556	-5.93555e+06	1.44744	3.51489
0.943207	-5.93533e+06	2.50736	1.92738					5.50584	-5.93555e+06	1.44821	3.52907
0.941592	-5.93533e+06	2.50801	1.92719					5.43016	-5.93555e+06	1.44852	3.51568
0.941125	-5.93533e+06	2.50774	1.9273					5.4172	-5.93555e+06	1.44618	3.51353
0.941221	-5.93533e+06	2.50776	1.92728					5.35752	-5.93555e+06	1.44952	3.49884
0.940958	-5.93533e+06	2.50771	1.9273					5.42234	-5.93555e+06	1.44842	3.51257
0.941094	-5.93533e+06	2.50774	1.92728					5.42434	-5.93555e+06	1.446	3.51484
0.940941	-5.93533e+06	2.50774	1.92729					5.4574	-5.93555e+06	1.45016	3.5227
0.94112	-5.93533e+06	2.50774	1.92728					5.43351	-5.93555e+06	1.44713	3.51693
0.941031	-5.93533e+06	2.50773	1.92729					5.43421	-5.93555e+06	1.44671	3.51709
0.941538	-5.93533e+06	2.50777	1.92725					5.493	-5.93555e+06	1.44873	3.52708
0.940953	-5.93533e+06	2.50774	1.92728					5.57118	-5.93555e+06	1.44422	3.54166
0.941231	-5.93533e+06	2.50773	1.92729					5.4983	-5.93555e+06	1.44254	3.52733
0.941001	-5.93533e+06	2.50774	1.92729					5.44896	-5.93555e+06	1.45178	3.52135
0.941195	-5.93533e+06	2.50775	1.92728					5.37983	-5.93555e+06	1.44724	3.50786
0.941109	-5.93533e+06	2.50774	1.92729					5.45314	-5.93555e+06	1.44441	3.52186
0.94115	-5.93533e+06	2.50774	1.92728					5.49458	-5.93555e+06	1.4482	3.52967
0.8836	-5.93533e+06	2.50409	1.92818					5.56938	-5.93555e+06	1.44825	3.54243
0.935289	-5.93533e+06	2.50739	1.92743					5.49166	-5.93555e+06	1.44929	3.52796
0.941583	-5.93533e+06	2.50779	1.92725					5.46976	-5.93555e+06	1.44423	3.52609
0.940938	-5.93533e+06	2.50771	1.92731					5.3995	-5.93555e+06	1.44997	3.51038
0.941027	-5.93533e+06	2.50773	1.92728					5.46044	-5.93555e+06	1.45094	3.52126
1.03906	-5.93533e+06	2.50937	1.92768					5.47911	-5.93555e+06	1.44413	3.52765
0.946229	-5.93533e+06	2.50805	1.92715					5.50944	-5.93555e+06	1.45052	3.53041
0.940603	-5.93533e+06	2.50768	1.92733					5.4452	-5.93555e+06	1.4526	3.51921
0.941221	-5.93533e+06	2.50776	1.92726					5.41434	-5.93555e+06	1.44515	3.51631
0.936522	-5.93533e+06	2.50761	1.92748					5.36358	-5.93555e+06	1.44955	3.50378
0.941145	-5.93533e+06	2.50775	1.92726					5.42539	-5.93555e+06	1.45021	3.51524
0.940791	-5.93533e+06	2.50772	1.9273					5.4835	-5.93555e+06	1.44621	3.52806
1.0652	-5.93533e+06	2.50722	1.93002					5.52958	-5.93555e+06	1.44786	3.53566
0.949736	-5.93533e+06	2.50795	1.92709					5.46867	-5.93555e+06	1.4474	3.52513
0.941609	-5.93533e+06	2.50769	1.92734					5.45946	-5.93555e+06	1.4467	3.52398
0.941545	-5.93533e+06	2.50778	1.92725					5.43551	-5.93555e+06	1.44854	3.51908
0.941533	-5.93533e+06	2.50775	1.92728					5.47084	-5.93555e+06	1.44745	3.52606
0.941211	-5.93533e+06	2.50774	1.92729					5.45667	-5.93555e+06	1.44599	3.52364
1.0461	-5.93533e+06	2.50773	1.9271					5.39483	-5.93555e+06	1.4501	3.51112
0.952625	-5.93533e+06	2.50816	1.92706					5.3342	-5.93555e+06	1.4491	3.49895
0.93384	-5.93533e+06	2.5073	1.92745					5.40456	-5.93555e+06	1.44682	3.51341
0.940957	-5.93533e+06	2.50773	1.92729					5.46554	-5.93555e+06	1.44787	3.52612
0.941375	-5.93533e+06	2.50774	1.92729					5.46753	-5.93555e+06	1.44582	3.52664
0.941203	-5.93533e+06	2.50774	1.92728					5.47583	-5.93555e+06	1.44878	3.52778
0.941387	-5.93533e+06	2.50775	1.92728					5.46518	-5.93555e+06	1.45037	3.52394
0.860622	-5.93533e+06	2.50555	1.92923					5.41879	-5.93555e+06	1.44504	3.51725
0.932316	-5.93533e+06	2.50749	1.92743					5.39429	-5.93555e+06	1.44695	3.51146
0.941497	-5.93533e+06	2.50766	1.92732					5.44134	-5.93555e+06	1.44725	3.52212
0.940741	-5.93533e+06	2.5077	1.92731					5.47119	-5.93555e+06	1.44644	3.52758
0.941001	-5.93533e+06	2.50772	1.92729					5.49486	-5.93555e+06	1.44625	3.53356
0.940637	-5.93533e+06	2.50771	1.92731					5.45269	-5.93555e+06	1.44636	3.52462
0.941108	-5.93533e+06	2.50773	1.92728					5.46147	-5.93555e+06	1.44658	3.52661
0.940878	-5.93533e+06	2.50772	1.92729					5.50621	-5.93555e+06	1.44569	3.53501
0.941172	-5.93533e+06	2.50773	1.92729					5.46081	-5.93555e+06	1.44639	3.52652
0.94094	-5.93533e+06	2.50772	1.92729					5.46242	-5.93555e+06	1.44647	3.52703
0.941162	-5.93533e+06	2.50773	1.92728					5.49234	-5.93555e+06	1.44522	3.53513
0.940959	-5.93533e+06	2.50772	1.92729					5.50934	-5.93555e+06	1.44669	3.54102
0.941176	-5.93533e+06	2.50773	1.92728					5.5604	-5.93555e+06	1.44428	3.55111
0.940976	-5.93533e+06	2.50772	1.92729					5.47943	-5.93555e+06	1.4452	3.53483
0.941185	-5.93533e+06	2.50774	1.92728					5.49457	-5.93555e+06	1.44675	3.53628
0.940985	-5.93533e+06	2.50773	1.92729					5.50509	-5.93555e+06	1.44654	3.53236
0.941196	-5.93533e+06	2.50774	1.92728					5.48149	-5.93555e+06	1.44632	3.53341
0.940992	-5.93533e+06	2.50773	1.92729					5.47638	-5.93555e+06	1.44607	3.5338
0.941206	-5.93533e+06	2.50774	1.92728					5.42522	-5.93555e+06	1.44677	3.52423
0.940998	-5.93533e+06	2.50773	1.92729					5.46985	-5.93555e+06	1.44634	3.53239
0.941216	-5.93533e+06	2.50774	1.92728					5.46725	-5.93555e+06	1.44614	3.53231
0.941002	-5.93533e+06	2.50773	1.92729					5.41388	-5.93555e+06	1.44795	3.52456
0.941224	-5.93533e+06	2.50774	1.92728					5.46019	-5.93555e+06	1.44625	3.53144
0.941006	-5.93533e+06	2.50773	1.92729					5.46208	-5.93555e+06	1.44631	3.53152
0.941232	-5.93533e+06	2.50774	1.92728					5.46372	-5.93555e+06	1.4462	3.53157
0.94101	-5.93533e+06	2.50773	1.92729					5.46331	-5.93555e+06	1.44629	3.53137
0.941238	-5.93533e+06	2.50774	1.92728					5.46222	-5.93555e+06	1.44617	3.53092
0.941014	-5.93533e+06	2.50773	1.92729					5.46156	-5.93555e+06	1.44628	3.53081
0.941243	-5.93533e+06	2.50774	1.92728					5.39815	-5.93555e+06	1.4432	3.51785
0.941017	-5.93533e+06	2.50773	1.92729					5.44363	-5.93555e+06	1.4466	3.52747
0.941246	-5.93533e+06	2.50774	1.92728					5.51275	-5.93555e+06	1.44462	3.54069
0.941021	-5.93533e+06	2.50773	1.92729					5.45903	-5.93555e+06	1.44626	3.53042
0.941249	-5.93533e+06	2.50774	1.92728					5.45105	-5.93555e+06	1.44626	3.52885
0.941025	-5.93533e+06	2.50773	1.92729					5.45422	-5.93555e+06	1.4463	3.52953
0.94125	-5.93533e+06	2.50774	1.92728					5.4619	-5.93555e+06	1.44613	3.53076
0.94103	-5.93533e+06	2.50773	1.92729					5.45501	-5.93555e+06	1.44628	3.52967
0.941251	-5.93533e+06	2.50774	1.92728					5.45475	-5.93555e+06	1.44628	3.52962
0.941034	-5.93533e+06	2.50773	1.92729					5.45346	-5.93555e+06	1.44628	3.52952
0.941251	-5.93533e+06	2.50774	1.92728					5.45358	-5.93555e+06	1.44629	3.5295
0.941039	-5.93533e+06	2.50773	1.92729					5.48318	-5.93555e+06	1.44528	3.53148
0.94125	-5.93533e+06	2.50774	1.92728					5.45573	-5.93555e+06	1.44632	3.52946
0.941043	-5.93533e+06	2.50773	1.92729					5.45304	-5.93555e+06	1.44619	3.52966
0.941248	-5.93533e+06	2.50774	1.92728					5.45366	-5.93555e+06	1.44631	3.5295
0.941048	-5.93533e+06	2.50773	1.92729					5.46923	-5.93555e+06	1.44438	3.52862
0.941246	-5.93533e+06	2.50774	1.92728					5.45483	-5.93555e+06	1.44635	3.52926
0.941053	-5.93533e+06	2.50773	1.92729					5.45358	-5.93555e+06	1.44611	3.52977
0.941244	-5.93533e+06	2.50774	1.92728					5.45355	-5.93555e+06	1.44633	3.52947
0.941058	-5.93533e+06	2.50773	1.92729					5.46436	-5.93555e+06	1.44414	3.52656
0.941241	-5.93533e+06	2.50774	1.92728					5.45453	-5.93555e+06	1.44633	3.52924
0.941063	-5.93533e+06	2.50773	1.92729					5.45364	-5.93555e+06	1.44616	3.52961
0.941238	-5.93533e+06	2.50774	1.92728					5.45348	-5.93555e+06	1.44632	3.52943
0.941068	-5.93533e+06	2.50773	1.92729					5.45841	-5.93555e+06	1.44305	3.52565
0.941235	-5.93533e+06	2.50774	1.92728					5.45411	-5.93555e+06	1.44638	3.52904
0.941072	-5.93533e+06	2.50773	1.92729					5.45428	-5.93555e+06	1.44605	3.52985
0.941232	-5.93533e+06	2.50774	1.92728					5.4534	-5.93555e+06	1.44633	3.52941
0.941077	-5.93533e+06	2.50773	1.92729					5.45428	-5.93555e+06	1.4459	3.52891
0.941228	-5.93533e+06	2.50774	1.92728					5.45369	-5.93555e+06	1.44626	3.52949
0.941081	-5.93533e+06	2.50773	1.92729					5.45355	-5.93555e+06	1.4463	3.52941
0.941225	-5.93533e+06	2.50774	1.92728					5.45361	-5.93555e+06	1.44629	3.52947
0.941086	-5.93533e+06	2.50773	1.92729					5.45359	-5.93555e+06	1.44628	3.52943
0.941222	-5.93533e+06	2.50774	1.92728					5.45358	-5.93555e+06	1.44628	3.52945
0.94109	-5.93533e+06	2.50773	1.92729					5.45356	-5.93555e+06	1.44628	3.52943
0.941218	-5.93533e+06	2.50774	1.92728					5.45367	-5.93555e+06	1.44628	3.52947
0.941094	-5.93533e+06	2.50773	1.92729					5.4535	-5.93555e+06	1.44628	3.52942
0.941215	-5.93533e+06	2.50774	1.92728					5.45367	-5.93555e+06	1.44628	3.52946
0.941098	-5.93533e+06	2.50773	1.92729					5.4534	-5.93555e+06	1.44628	3.5294
0.941212	-5.93533e+06	2.50774	1.92728					5.45369	-5.93555e+06	1.44628	3.52947
0.941102	-5.93533e+06	2.50773	1.92729					5.45348	-5.93555e+06	1.44628	3.52942
0.941209	-5.93533e+06	2.50774	1.92728					5.5292	-5.93555e+06	1.44542	3.54642
0.941105	-5.93533e+06	2.50773	1.92729					5.4685	-5.93555e+06	1.44608	3.53335
0.941206	-5.93533e+06	2.50774	1.92728					5.412	-5.93555e+06	1.44711	3.51803
0.941109	-5.93533e+06	2.50773	1.92729					5.45558	-5.93555e+06	1.44619	3.52982
0.941203	-5.93533e+06	2.50774	1.92728					5.45452	-5.93555e+06	1.44629	3.52972

## Sheet: BETA2-TS1
	to E:SalA	HγThr1 – OγThr1	NζLys33 – HγThr1	C1SalA –O2SalA	OγThr1 – C1SalA			irc2	to E-TI	HγThr1 – OγThr1	NζLys33 – HγThr1	C1SalA –O2SalA	OγThr1 – C1SalA
		1.80512	1.06449	1.3989	2.02614					1.80512	1.06449	1.3989	2.02614
0.1	-5.92778e+06	1.79356	1.06564	1.39532	2.04487			0.2	-5.92778e+06	1.85563	1.05614	1.40764	1.96331
0.169322	-5.92778e+06	1.78777	1.06734	1.39444	2.05061			0.399946	-5.92777e+06	1.90359	1.04913	1.41694	1.9003
0.228178	-5.92778e+06	1.78046	1.06822	1.3923	2.06123			0.574154	-5.92777e+06	1.93967	1.04203	1.42762	1.85036
0.278979	-5.92778e+06	1.77922	1.06797	1.39208	2.06261			0.710084	-5.92777e+06	1.97353	1.03571	1.43634	1.8004
0.356542	-5.92779e+06	1.77129	1.06866	1.39122	2.07001			0.885728	-5.92778e+06	2.0047	1.03252	1.44668	1.74287
0.435946	-5.92779e+06	1.76042	1.07007	1.39029	2.07785			1.0759	-5.92778e+06	2.02973	1.03311	1.45793	1.68504
0.524863	-5.92779e+06	1.74623	1.07214	1.38863	2.09019			1.26422	-5.92779e+06	2.05601	1.03218	1.46919	1.63267
0.612639	-5.92779e+06	1.7296	1.07491	1.38683	2.10503			1.39415	-5.92779e+06	2.06236	1.03429	1.47471	1.61391
0.701926	-5.92779e+06	1.71007	1.07832	1.3845	2.12313			1.57061	-5.92779e+06	2.09053	1.03121	1.48544	1.57046
0.789697	-5.92779e+06	1.68778	1.08263	1.38196	2.1439			1.60743	-5.92779e+06	2.10831	1.02792	1.49049	1.53733
0.876603	-5.92779e+06	1.66325	1.08783	1.37919	2.16702			1.70288	-5.92779e+06	2.13154	1.02469	1.49667	1.50572
0.962662	-5.92779e+06	1.63684	1.094	1.37636	2.1919			1.67005	-5.92779e+06	2.11298	1.02833	1.49068	1.53698
1.04855	-5.9278e+06	1.60897	1.10114	1.3735	2.21808			1.56316	-5.92779e+06	2.09562	1.03043	1.48575	1.56226
1.13462	-5.9278e+06	1.57969	1.10934	1.37073	2.24509			1.69971	-5.92779e+06	2.096	1.03327	1.49118	1.54543
1.22121	-5.9278e+06	1.54892	1.11876	1.36808	2.2725			1.83091	-5.92779e+06	2.10277	1.03198	1.49571	1.53379
1.30842	-5.9278e+06	1.51657	1.12964	1.36563	2.2999			1.96395	-5.9278e+06	2.09891	1.03418	1.49947	1.52408
1.39617	-5.9278e+06	1.48228	1.14238	1.36339	2.32689			2.08871	-5.9278e+06	2.10206	1.03256	1.50226	1.51949
1.48399	-5.92781e+06	1.44512	1.15784	1.36141	2.35304			2.20748	-5.9278e+06	2.09606	1.03426	1.5047	1.51136
1.57113	-5.92781e+06	1.40366	1.17736	1.35966	2.37793			2.30099	-5.9278e+06	2.09041	1.03357	1.50463	1.51478
1.65677	-5.92781e+06	1.35641	1.20291	1.35804	2.40114			2.42293	-5.9278e+06	2.08643	1.03426	1.50652	1.50699
1.73921	-5.92781e+06	1.30239	1.23663	1.35665	2.42169			2.53186	-5.9278e+06	2.07847	1.03442	1.50619	1.51017
1.81662	-5.92782e+06	1.24039	1.28098	1.35534	2.43892			2.65418	-5.9278e+06	2.07215	1.03459	1.50676	1.50661
1.88712	-5.92782e+06	1.17188	1.33724	1.35414	2.45213			2.7919	-5.9278e+06	2.06636	1.03512	1.50785	1.50275
1.94604	-5.92783e+06	1.10751	1.39977	1.35293	2.46054			2.90361	-5.9278e+06	2.05476	1.03514	1.50624	1.50931
1.92901	-5.92783e+06	1.10383	1.42573	1.3534	2.44922			3.03049	-5.9278e+06	2.05146	1.03515	1.50692	1.50254
1.98928	-5.92783e+06	1.0581	1.47175	1.35129	2.46047			2.96326	-5.9278e+06	2.05693	1.03517	1.50835	1.49636
1.9747	-5.92783e+06	1.06747	1.48065	1.35192	2.45008			2.91605	-5.9278e+06	2.05092	1.03513	1.50751	1.50311
2.02945	-5.92784e+06	1.05867	1.49779	1.35019	2.46184			2.93262	-5.9278e+06	2.05104	1.03518	1.5065	1.50818
2.05905	-5.92784e+06	1.06345	1.50247	1.35044	2.46673			2.92708	-5.9278e+06	2.06051	1.03493	1.50688	1.50422
2.11084	-5.92784e+06	1.05468	1.513	1.34985	2.47737			2.91152	-5.9278e+06	2.05669	1.03497	1.5074	1.50143
2.15688	-5.92784e+06	1.05476	1.52045	1.3499	2.4841			2.85657	-5.9278e+06	2.0532	1.03507	1.50706	1.50584
2.19902	-5.92784e+06	1.04967	1.52991	1.34955	2.488			2.83755	-5.9278e+06	2.05136	1.03522	1.50802	1.50153
2.23973	-5.92784e+06	1.04909	1.53482	1.34951	2.49209			2.82734	-5.9278e+06	2.05881	1.03526	1.50845	1.49795
2.28333	-5.92784e+06	1.04744	1.53837	1.34889	2.49908			2.80196	-5.9278e+06	2.06325	1.03485	1.50683	1.50619
2.31245	-5.92784e+06	1.04643	1.54292	1.34972	2.4983			2.82543	-5.9278e+06	2.0714	1.03521	1.50806	1.4989
2.36469	-5.92784e+06	1.04446	1.54773	1.34863	2.50769			2.83469	-5.9278e+06	2.06721	1.03535	1.50937	1.49245
2.42838	-5.92784e+06	1.04174	1.55695	1.34853	2.51733			2.81017	-5.9278e+06	2.05643	1.0358	1.50734	1.50323
2.49109	-5.92785e+06	1.03915	1.56621	1.34795	2.52603			2.79744	-5.9278e+06	2.05709	1.03617	1.50541	1.51241
2.55023	-5.92785e+06	1.03769	1.5736	1.34791	2.53333			2.81734	-5.9278e+06	2.06761	1.03575	1.5068	1.5054
2.59135	-5.92785e+06	1.03657	1.57872	1.34774	2.53647			2.80615	-5.9278e+06	2.06421	1.03521	1.50792	1.50057
2.6164	-5.92785e+06	1.03492	1.58132	1.34739	2.53871			2.76572	-5.9278e+06	2.05555	1.03552	1.50637	1.50983
2.61534	-5.92785e+06	1.03664	1.5799	1.3474	2.53732			2.7702	-5.9278e+06	2.05264	1.03539	1.50755	1.50464
2.67004	-5.92785e+06	1.03627	1.58531	1.34717	2.54536			2.7602	-5.9278e+06	2.06178	1.03491	1.50809	1.50178
2.73831	-5.92785e+06	1.03284	1.59427	1.34711	2.55365			2.77788	-5.9278e+06	2.06089	1.03519	1.50641	1.50847
2.79848	-5.92785e+06	1.03363	1.59977	1.34691	2.5603			2.80101	-5.9278e+06	2.06823	1.03498	1.50727	1.50408
2.84545	-5.92785e+06	1.02828	1.60877	1.34704	2.56654			2.77892	-5.9278e+06	2.06339	1.03501	1.50774	1.50228
2.87109	-5.92785e+06	1.03297	1.60805	1.34647	2.5707			2.77317	-5.9278e+06	2.05967	1.03497	1.50691	1.50681
2.88549	-5.92785e+06	1.0264	1.61455	1.3472	2.57274			2.78108	-5.9278e+06	2.05744	1.035	1.50801	1.50049
2.87948	-5.92785e+06	1.02074	1.61763	1.34785	2.5725			2.78143	-5.9278e+06	2.0671	1.03471	1.50849	1.49716
2.8788	-5.92785e+06	1.0276	1.61259	1.34722	2.57118			2.77819	-5.9278e+06	2.06765	1.03495	1.50683	1.50761
2.87695	-5.92785e+06	1.03362	1.60975	1.3468	2.56994			2.80466	-5.9278e+06	2.07737	1.03471	1.50765	1.50168
2.90472	-5.92785e+06	1.02834	1.61464	1.34674	2.57587			2.78057	-5.9278e+06	2.07045	1.03479	1.50765	1.50105
2.95336	-5.92785e+06	1.02584	1.6189	1.34613	2.5837			2.7708	-5.9278e+06	2.05968	1.03539	1.5071	1.50687
3.01172	-5.92785e+06	1.02723	1.62395	1.34663	2.5876			2.77839	-5.9278e+06	2.05606	1.03497	1.50709	1.50399
3.07071	-5.92785e+06	1.0248	1.62915	1.34574	2.59585			2.77925	-5.9278e+06	2.06439	1.03456	1.50709	1.50298
3.11454	-5.92785e+06	1.02616	1.63271	1.34639	2.59965			2.77241	-5.9278e+06	2.06177	1.0351	1.50719	1.50643
3.15622	-5.92785e+06	1.02432	1.63596	1.34551	2.60633			2.78253	-5.9278e+06	2.06912	1.03422	1.50707	1.50354
3.19136	-5.92785e+06	1.02557	1.63777	1.34608	2.61046			2.75872	-5.9278e+06	2.06837	1.03389	1.50694	1.50258
3.22662	-5.92785e+06	1.0239	1.64009	1.34552	2.61585			2.7618	-5.9278e+06	2.05497	1.03542	1.50732	1.50609
3.25265	-5.92785e+06	1.02556	1.63959	1.34565	2.62046			2.77639	-5.9278e+06	2.05271	1.03479	1.50692	1.50502
3.27247	-5.92785e+06	1.02374	1.64118	1.34576	2.62268			2.76813	-5.9278e+06	2.05898	1.03463	1.50696	1.50445
3.2548	-5.92785e+06	1.02195	1.64338	1.34618	2.61838			2.77005	-5.9278e+06	2.05691	1.03522	1.50726	1.50569
3.2409	-5.92785e+06	1.0235	1.64214	1.34564	2.61653			2.78972	-5.9278e+06	2.0621	1.03464	1.50703	1.50473
3.22951	-5.92785e+06	1.02211	1.64408	1.34618	2.61283			2.77385	-5.9278e+06	2.05829	1.03504	1.50717	1.50496
3.27547	-5.92785e+06	1.02382	1.64591	1.34519	2.61698			2.77912	-5.9278e+06	2.05772	1.03506	1.5071	1.50529
3.29287	-5.92785e+06	1.02143	1.64983	1.34601	2.61628			2.83285	-5.9278e+06	2.05815	1.0351	1.50669	1.50391
3.28344	-5.92785e+06	1.02335	1.64868	1.34533	2.61378			2.78119	-5.9278e+06	2.05786	1.03505	1.50703	1.50535
3.28165	-5.92785e+06	1.02511	1.64651	1.34482	2.61594			2.78508	-5.9278e+06	2.0549	1.03502	1.50735	1.50411
3.29477	-5.92785e+06	1.0233	1.64801	1.34533	2.61929			2.77857	-5.9278e+06	2.05714	1.03509	1.50708	1.50526
3.2908	-5.92785e+06	1.02184	1.64975	1.34572	2.61734			2.78021	-5.9278e+06	2.0575	1.03501	1.50705	1.50515
3.30182	-5.92785e+06	1.02116	1.65037	1.34589	2.62046			2.77896	-5.9278e+06	2.05723	1.03508	1.50702	1.50533
3.31415	-5.92785e+06	1.02359	1.64857	1.34547	2.62202			2.76566	-5.9278e+06	2.0566	1.03343	1.50807	1.50119
3.32585	-5.92785e+06	1.02184	1.65028	1.34568	2.62481			2.79238	-5.9278e+06	2.04345	1.0355	1.50687	1.50699
3.3344	-5.92785e+06	1.02304	1.64894	1.34554	2.62669			2.76619	-5.9278e+06	2.04963	1.03596	1.50628	1.50917
3.31159	-5.92785e+06	1.02385	1.64773	1.34547	2.6236			2.79225	-5.9278e+06	2.05609	1.03467	1.5077	1.50215
3.30209	-5.92785e+06	1.02318	1.64863	1.34558	2.62103			2.793	-5.9278e+06	2.05986	1.03523	1.50647	1.50743
3.32956	-5.92785e+06	1.02241	1.65089	1.34564	2.62409			2.7756	-5.9278e+06	2.05349	1.03531	1.5065	1.50797
3.35455	-5.92785e+06	1.02278	1.65238	1.34532	2.62773			2.78206	-5.9278e+06	2.05669	1.03505	1.50731	1.50386
3.35785	-5.92785e+06	1.02212	1.65335	1.34543	2.62887			2.76639	-5.9278e+06	2.06146	1.03506	1.50573	1.51182
3.35408	-5.92785e+06	1.02221	1.65323	1.34547	2.62845			2.77329	-5.9278e+06	2.05606	1.03499	1.50673	1.50675
3.34378	-5.92785e+06	1.02218	1.65334	1.34552	2.62562			2.78195	-5.9278e+06	2.05756	1.03516	1.50733	1.50372
3.33888	-5.92785e+06	1.02193	1.65361	1.34543	2.62471			2.78648	-5.9278e+06	2.06285	1.03448	1.50634	1.50927
3.33438	-5.92785e+06	1.02244	1.65355	1.34551	2.62424			2.77727	-5.9278e+06	2.05687	1.0349	1.50675	1.50674
3.32669	-5.92785e+06	1.02118	1.65544	1.34538	2.62239			2.77749	-5.9278e+06	2.05762	1.03514	1.50711	1.50472
3.31934	-5.92785e+06	1.02228	1.655	1.3456	2.62028			2.74694	-5.9278e+06	2.05187	1.03327	1.50524	1.51563
3.31413	-5.92785e+06	1.02107	1.65672	1.34532	2.61848			2.78706	-5.9278e+06	2.05319	1.03552	1.5074	1.50364
3.31744	-5.92785e+06	1.02074	1.65662	1.34512	2.62081			2.77613	-5.9278e+06	2.05749	1.03425	1.50593	1.50991
3.31704	-5.92785e+06	1.02277	1.65489	1.34586	2.62194			2.7751	-5.9278e+06	2.05685	1.03505	1.50709	1.50504
3.32023	-5.92785e+06	1.02095	1.65664	1.34504	2.62336			2.78559	-5.9278e+06	2.05306	1.03503	1.50677	1.50618
3.32449	-5.92785e+06	1.02223	1.65512	1.34556	2.62518			2.7771	-5.9278e+06	2.05747	1.03501	1.50693	1.50553
3.31791	-5.92785e+06	1.023	1.65443	1.34589	2.62354			2.77723	-5.9278e+06	2.05622	1.03513	1.50704	1.50521
3.31367	-5.92785e+06	1.02228	1.65548	1.34566	2.6215			2.7783	-5.9278e+06	2.05587	1.03504	1.50698	1.50542
3.31786	-5.92785e+06	1.02195	1.65575	1.34552	2.62319			2.76154	-5.9278e+06	2.06703	1.03412	1.50669	1.50728
3.32608	-5.92785e+06	1.0223	1.6548	1.34557	2.62527			2.77615	-5.9278e+06	2.0576	1.03512	1.50702	1.50522
3.31796	-5.92785e+06	1.02233	1.65475	1.34558	2.62345			2.77997	-5.9278e+06	2.05424	1.03488	1.50696	1.50568
3.31224	-5.92785e+06	1.02217	1.65555	1.3456	2.62131			2.77743	-5.9278e+06	2.05597	1.03512	1.507	1.50535
3.31805	-5.92785e+06	1.02231	1.65544	1.34563	2.62308			2.78262	-5.9278e+06	2.06488	1.03444	1.50705	1.50525
3.31927	-5.92785e+06	1.02148	1.65595	1.34525	2.62369			2.77743	-5.9278e+06	2.05669	1.03507	1.50699	1.50539
3.31852	-5.92785e+06	1.02332	1.65693	1.34606	2.62184			2.77754	-5.9278e+06	2.0564	1.03506	1.50701	1.5053
3.32617	-5.92785e+06	1.02169	1.65927	1.34557	2.62221			2.77733	-5.9278e+06	2.05631	1.03508	1.50699	1.50539
3.32242	-5.92785e+06	1.02124	1.65831	1.34538	2.62338			2.76661	-5.9278e+06	2.05914	1.03402	1.50787	1.50378
3.3293	-5.92785e+06	1.02169	1.65744	1.34555	2.62449			2.77774	-5.9278e+06	2.05739	1.03519	1.50685	1.50555
3.31992	-5.92785e+06	1.02171	1.65761	1.34561	2.62268			2.7787	-5.9278e+06	2.05431	1.03455	1.5075	1.50461
3.30879	-5.92785e+06	1.02163	1.65783	1.34539	2.6209			2.77715	-5.9278e+06	2.05584	1.03514	1.50698	1.5054
3.30279	-5.92785e+06	1.02134	1.65811	1.3456	2.6186			2.78011	-5.9278e+06	2.059	1.0348	1.50708	1.50514
3.30619	-5.92785e+06	1.02127	1.6575	1.34554	2.62086			2.77704	-5.9278e+06	2.05636	1.03507	1.507	1.50538
3.305	-5.92785e+06	1.02193	1.65759	1.34533	2.62098			2.77764	-5.9278e+06	2.0564	1.03508	1.507	1.50534
3.30202	-5.92785e+06	1.0196	1.65766	1.3458	2.6232			2.77743	-5.9278e+06	2.05631	1.03508	1.507	1.50533
3.29297	-5.92785e+06	1.0218	1.65619	1.34564	2.62265			2.77733	-5.9278e+06	2.05641	1.03507	1.507	1.50538
3.29163	-5.92785e+06	1.02328	1.65598	1.34553	2.62083			2.77739	-5.9278e+06	2.05632	1.03507	1.507	1.50537
3.29235	-5.92785e+06	1.02195	1.65669	1.34555	2.61999			2.77785	-5.9278e+06	2.05648	1.03508	1.50701	1.5053
3.30124	-5.92785e+06	1.02076	1.6576	1.34543	2.62247			2.77751	-5.9278e+06	2.0563	1.03508	1.507	1.50533
3.30728	-5.92785e+06	1.02255	1.6574	1.34541	2.62299			2.7774	-5.9278e+06	2.05639	1.03508	1.507	1.50537
3.31524	-5.92785e+06	1.01885	1.65963	1.34532	2.6269			2.7773	-5.9278e+06	2.05632	1.03508	1.507	1.50537
3.31332	-5.92785e+06	1.02153	1.65831	1.34542	2.6268			2.77769	-5.9278e+06	2.05642	1.03507	1.50701	1.50533
3.30829	-5.92785e+06	1.02332	1.65731	1.34549	2.62423			2.77748	-5.9278e+06	2.05632	1.03507	1.507	1.50534
3.309	-5.92785e+06	1.02173	1.65812	1.34539	2.62366			2.77734	-5.9278e+06	2.05645	1.03507	1.50699	1.50539
3.30643	-5.92785e+06	1.02129	1.65811	1.34537	2.62382			2.77736	-5.9278e+06	2.05632	1.03507	1.507	1.50537
3.28822	-5.92785e+06	1.02368	1.65534	1.34555	2.61976			2.7779	-5.9278e+06	2.0565	1.03507	1.50701	1.50529
3.29794	-5.92785e+06	1.02117	1.65753	1.34537	2.62272			2.77742	-5.9278e+06	2.05637	1.03507	1.507	1.50536
3.3091	-5.92785e+06	1.02358	1.65793	1.34548	2.62418			2.7775	-5.9278e+06	2.05645	1.03507	1.507	1.50537
3.30165	-5.92785e+06	1.02091	1.65845	1.34534	2.62435			2.77761	-5.9278e+06	2.05632	1.03507	1.507	1.50532
3.28955	-5.92785e+06	1.02445	1.65526	1.34557	2.62061			2.77763	-5.9278e+06	2.05645	1.03508	1.507	1.50533
3.29166	-5.92785e+06	1.02127	1.65652	1.34536	2.61999			2.77706	-5.9278e+06	2.05625	1.03508	1.50699	1.50542
3.28861	-5.92785e+06	1.01929	1.65753	1.34522	2.62221			2.77752	-5.9278e+06	2.05639	1.03507	1.507	1.50534
3.28932	-5.92785e+06	1.02149	1.6568	1.34539	2.62313			2.77745	-5.9278e+06	2.05631	1.03508	1.507	1.50534
3.28821	-5.92785e+06	1.02264	1.65618	1.34549	2.62104			2.77736	-5.9278e+06	2.05644	1.03507	1.507	1.50539
3.30201	-5.92785e+06	1.01994	1.65894	1.34523	2.623			2.77733	-5.9278e+06	2.05631	1.03507	1.507	1.50537
3.29983	-5.92785e+06	1.02242	1.65791	1.34549	2.6221			2.77787	-5.9278e+06	2.0565	1.03507	1.50701	1.5053
3.29932	-5.92785e+06	1.01369	1.66474	1.34463	2.62467			2.77743	-5.9278e+06	2.05637	1.03507	1.507	1.50536
3.29421	-5.92785e+06	1.01756	1.66409	1.34506	2.62274			2.77751	-5.9278e+06	2.05645	1.03508	1.507	1.50537
3.29083	-5.92785e+06	1.02001	1.6618	1.3453	2.62016			2.77759	-5.9278e+06	2.05632	1.03507	1.507	1.50532
3.29611	-5.92785e+06	1.02029	1.6592	1.34519	2.62313			2.77762	-5.9278e+06	2.05644	1.03508	1.507	1.50533
3.29018	-5.92785e+06	1.02244	1.65816	1.34555	2.62216			2.77712	-5.9278e+06	2.05626	1.03508	1.50699	1.50541
3.28736	-5.92785e+06	1.02171	1.65801	1.34531	2.62449			2.77752	-5.9278e+06	2.05639	1.03508	1.507	1.50534
3.29157	-5.92785e+06	1.02126	1.6582	1.3452	2.62359			2.77744	-5.9278e+06	2.05632	1.03507	1.507	1.50534
3.29288	-5.92785e+06	1.02166	1.65881	1.34554	2.62243			2.77738	-5.9278e+06	2.05644	1.03507	1.50699	1.50539
3.30488	-5.92785e+06	1.02105	1.65919	1.34501	2.62301			2.77735	-5.9278e+06	2.05632	1.03507	1.507	1.50537
3.29663	-5.92785e+06	1.0212	1.65885	1.34508	2.6236			2.7778	-5.9278e+06	2.05649	1.03507	1.50701	1.5053
3.29242	-5.92785e+06	1.02146	1.65896	1.34556	2.62252			2.77744	-5.9278e+06	2.05637	1.03507	1.507	1.50536
3.29347	-5.92785e+06	1.02089	1.65754	1.34393	2.62471			2.77751	-5.9278e+06	2.05644	1.03508	1.507	1.50537
3.28978	-5.92785e+06	1.02159	1.6586	1.34568	2.62129			2.77756	-5.9278e+06	2.05633	1.03507	1.507	1.50532
3.29378	-5.92785e+06	1.02081	1.65944	1.34405	2.62345			2.77759	-5.9278e+06	2.05644	1.03508	1.507	1.50534
3.29325	-5.92785e+06	1.02139	1.65931	1.3459	2.62307			2.7772	-5.9278e+06	2.05628	1.03508	1.50699	1.5054
3.28966	-5.92785e+06	1.02139	1.6591	1.34396	2.62528			2.7775	-5.9278e+06	2.05645	1.03508	1.507	1.50537
3.28012	-5.92785e+06	1.02148	1.6578	1.34499	2.6233			2.7775	-5.9278e+06	2.05637	1.03508	1.507	1.50534
3.28761	-5.92785e+06	1.02122	1.65889	1.34573	2.62355			2.77757	-5.9278e+06	2.05642	1.03508	1.507	1.50534
3.28992	-5.92785e+06	1.02141	1.65956	1.34501	2.62221			2.77731	-5.9278e+06	2.05633	1.03507	1.507	1.50537
3.29683	-5.92785e+06	1.02119	1.65968	1.34536	2.62161			2.77746	-5.9278e+06	2.05642	1.03508	1.50699	1.50537
3.2917	-5.92785e+06	1.02118	1.65934	1.34559	2.62273			2.77755	-5.9278e+06	2.05633	1.03508	1.507	1.50533
3.28579	-5.92785e+06	1.02154	1.65916	1.3452	2.62224			2.77752	-5.9278e+06	2.05643	1.03507	1.507	1.50534
3.28243	-5.92785e+06	1.02135	1.65832	1.34567	2.62377			2.77726	-5.9278e+06	2.0563	1.03508	1.50699	1.50539
3.28576	-5.92785e+06	1.02109	1.65838	1.34586	2.62286			2.77747	-5.9278e+06	2.05644	1.03507	1.507	1.50536
3.28765	-5.92785e+06	1.02164	1.65922	1.34515	2.62077			2.77754	-5.9278e+06	2.0563	1.03507	1.50701	1.50532
3.30002	-5.92785e+06	1.02106	1.65963	1.34546	2.62045			2.77754	-5.9278e+06	2.05643	1.03508	1.507	1.50534
3.29298	-5.92785e+06	1.02093	1.65927	1.34561	2.62194			2.77723	-5.9278e+06	2.05627	1.03508	1.50699	1.5054
3.28538	-5.92785e+06	1.02167	1.65924	1.34525	2.62237			2.77753	-5.9278e+06	2.05639	1.03507	1.507	1.50534
3.28381	-5.92785e+06	1.02141	1.65893	1.34544	2.62394			2.77745	-5.9278e+06	2.05632	1.03508	1.507	1.50534
3.2852	-5.92785e+06	1.02121	1.65906	1.34548	2.62267			2.77741	-5.9278e+06	2.05643	1.03508	1.507	1.50538
3.28607	-5.92785e+06	1.02146	1.65936	1.34536	2.622			2.77737	-5.9278e+06	2.05633	1.03508	1.507	1.50537
3.29315	-5.92785e+06	1.02091	1.65983	1.34545	2.62121			2.77772	-5.9278e+06	2.05648	1.03507	1.50701	1.50531
3.28672	-5.92785e+06	1.02118	1.65942	1.34543	2.62231			2.77745	-5.9278e+06	2.05632	1.03507	1.507	1.50534
3.28549	-5.92785e+06	1.0214	1.65952	1.3454	2.62177			2.77747	-5.9278e+06	2.05639	1.03507	1.507	1.50536
3.28919	-5.92785e+06	1.0205	1.6602	1.34545	2.62083			2.7774	-5.9278e+06	2.05635	1.03507	1.507	1.50536
3.29323	-5.92785e+06	1.02076	1.66068	1.34541	2.61931			2.77762	-5.9278e+06	2.05643	1.03507	1.507	1.50534
3.28837	-5.92785e+06	1.02125	1.66004	1.34538	2.62072			2.77749	-5.9278e+06	2.05634	1.03507	1.507	1.50534
3.28313	-5.92785e+06	1.02109	1.65969	1.34544	2.62147			2.77743	-5.9278e+06	2.05642	1.03508	1.507	1.50537
3.28325	-5.92785e+06	1.02137	1.65964	1.34537	2.62176			2.77745	-5.9278e+06	2.05634	1.03507	1.507	1.50536
3.29111	-5.92785e+06	1.01985	1.65998	1.34596	2.62263			2.77764	-5.9278e+06	2.05645	1.03507	1.507	1.50532
3.28705	-5.92785e+06	1.02054	1.66024	1.34574	2.62075			2.77748	-5.9278e+06	2.05634	1.03507	1.507	1.50535
3.28789	-5.92785e+06	1.02113	1.66011	1.34554	2.62221			2.77744	-5.9278e+06	2.05645	1.03507	1.50699	1.50538
3.28255	-5.92785e+06	1.02113	1.65934	1.34547	2.62212			2.77744	-5.9278e+06	2.05634	1.03507	1.507	1.50536
3.28258	-5.92785e+06	1.02138	1.65999	1.34537	2.62136			2.77765	-5.9278e+06	2.05646	1.03507	1.50701	1.50532
3.28439	-5.92785e+06	1.02096	1.66089	1.34544	2.61983			2.77749	-5.9278e+06	2.05633	1.03508	1.507	1.50535
3.28185	-5.92785e+06	1.02117	1.66	1.34543	2.6213			2.77743	-5.9278e+06	2.05645	1.03507	1.507	1.50538
3.28196	-5.92785e+06	1.02124	1.66011	1.3454	2.62139			2.77746	-5.9278e+06	2.05634	1.03507	1.507	1.50535
3.27994	-5.92785e+06	1.02039	1.66106	1.34582	2.62037			2.77763	-5.9278e+06	2.05646	1.03507	1.50701	1.50533
3.28379	-5.92785e+06	1.02068	1.66144	1.34559	2.6193			2.77749	-5.9278e+06	2.05634	1.03507	1.507	1.50535
3.2862	-5.92785e+06	1.02103	1.66061	1.3454	2.6206			2.77743	-5.9278e+06	2.05644	1.03508	1.507	1.50538
3.27626	-5.92785e+06	1.02127	1.66004	1.34555	2.6217			2.77749	-5.9278e+06	2.05635	1.03508	1.507	1.50535
3.28097	-5.92785e+06	1.02115	1.66028	1.34536	2.6213			2.77758	-5.9278e+06	2.05644	1.03507	1.50701	1.50533
3.29602	-5.92785e+06	1.02125	1.66017	1.34555	2.62275			2.77748	-5.9278e+06	2.05635	1.03508	1.507	1.50536
3.30163	-5.92785e+06	1.02137	1.65924	1.34544	2.62418			2.77744	-5.9278e+06	2.05643	1.03507	1.507	1.50537
3.29103	-5.92785e+06	1.02123	1.65984	1.34539	2.62273			2.77753	-5.9278e+06	2.05636	1.03507	1.507	1.50534
3.282	-5.92785e+06	1.0212	1.66033	1.34545	2.62134			2.77752	-5.9278e+06	2.05642	1.03507	1.507	1.50535
3.27803	-5.92785e+06	1.0211	1.66059	1.34542	2.62078			2.77745	-5.9278e+06	2.05632	1.03507	1.507	1.50534
3.27743	-5.92785e+06	1.02113	1.66078	1.34547	2.62063			2.77739	-5.9278e+06	2.05642	1.03507	1.507	1.50539
3.27805	-5.92785e+06	1.02083	1.66178	1.34543	2.61939			2.77745	-5.9278e+06	2.05634	1.03508	1.507	1.50535
3.27824	-5.92785e+06	1.02106	1.66084	1.34543	2.6207			2.77762	-5.9278e+06	2.05648	1.03507	1.50701	1.50532
3.27706	-5.92785e+06	1.0211	1.66078	1.34546	2.62062			2.77752	-5.9278e+06	2.05633	1.03507	1.507	1.50534
3.26839	-5.92785e+06	1.0213	1.65993	1.34548	2.62055			2.7774	-5.9278e+06	2.05646	1.03507	1.50699	1.50539
3.27701	-5.92785e+06	1.02132	1.6597	1.34538	2.62177			2.77745	-5.9278e+06	2.05633	1.03507	1.507	1.50536
3.28181	-5.92785e+06	1.02125	1.65965	1.34557	2.62167			2.77768	-5.9278e+06	2.05649	1.03507	1.50701	1.50531
3.27647	-5.92785e+06	1.02115	1.66055	1.34539	2.62109			2.77749	-5.9278e+06	2.05633	1.03508	1.507	1.50534
3.27431	-5.92785e+06	1.02108	1.66084	1.34565	2.61989			2.77742	-5.9278e+06	2.05646	1.03508	1.50699	1.50539
3.27639	-5.92785e+06	1.02114	1.66057	1.34547	2.62104			2.77747	-5.9278e+06	2.05633	1.03507	1.507	1.50535
3.27451	-5.92785e+06	1.02113	1.66078	1.34542	2.62057			2.77765	-5.9278e+06	2.05648	1.03507	1.50701	1.50532
3.27554	-5.92785e+06	1.02109	1.66084	1.34549	2.62072			2.7775	-5.9278e+06	2.05633	1.03507	1.507	1.50536
3.27768	-5.92785e+06	1.02158	1.66059	1.34482	2.62247			2.77742	-5.9278e+06	2.05645	1.03507	1.507	1.50538
3.2786	-5.92785e+06	1.02144	1.66011	1.34524	2.62318			2.77751	-5.9278e+06	2.05635	1.03507	1.507	1.50535

## Sheet: BETA2-TS2
irc1	to E-TI	HγThr1 – OγThr1	NζLys33 – HγThr1	C1SalA –O2SalA	OγThr1 – C1SalA		irc2	to E-I2	HγThr1 – OγThr1	NζLys33 – HγThr1	C1SalA –O2SalA	OγThr1 – C1SalA
		2.0112	1.03222	2.06652	1.39136				2.0112	1.03222	2.06652	1.39136
0.1	-5.92774e+06	2.00896	1.03246	2.03327	1.39564		0.2	-5.92774e+06	2.01554	1.03192	2.10526	1.38352
0.199988	-5.92774e+06	2.00686	1.0327	1.99999	1.40011		0.369115	-5.92774e+06	2.02184	1.03134	2.13369	1.37973
0.299928	-5.92774e+06	2.00493	1.03295	1.96687	1.40478		0.308771	-5.92774e+06	2.02174	1.03149	2.11873	1.37978
0.399425	-5.92775e+06	2.00338	1.03321	1.9339	1.40965		0.452399	-5.92774e+06	2.03519	1.03135	2.13897	1.37763
0.498904	-5.92775e+06	2.0019	1.03347	1.90147	1.4146		0.643392	-5.92775e+06	2.0441	1.03119	2.17719	1.37306
0.59838	-5.92775e+06	2.00052	1.03373	1.86948	1.4197		0.834604	-5.92775e+06	2.0541	1.03099	2.215	1.36968
0.697793	-5.92775e+06	1.99919	1.03399	1.83769	1.42498		1.0147	-5.92775e+06	2.06662	1.03093	2.24578	1.36833
0.797095	-5.92775e+06	1.99787	1.03426	1.80629	1.43044		1.15345	-5.92775e+06	2.07877	1.03098	2.26136	1.368
0.895808	-5.92775e+06	1.9966	1.03454	1.77529	1.43611		1.32261	-5.92775e+06	2.08953	1.03082	2.28432	1.36608
0.994703	-5.92775e+06	1.99536	1.03482	1.74483	1.44195		1.47458	-5.92775e+06	2.10252	1.03019	2.31066	1.36396
1.09344	-5.92775e+06	1.9941	1.03511	1.7147	1.44807		1.6063	-5.92775e+06	2.10829	1.02985	2.33362	1.36124
1.19124	-5.92776e+06	1.99295	1.03539	1.68605	1.45426		1.64982	-5.92775e+06	2.11564	1.0301	2.31955	1.36476
1.28906	-5.92776e+06	1.9919	1.03569	1.65767	1.46068		1.76752	-5.92775e+06	2.12703	1.03008	2.32873	1.36308
1.31618	-5.92776e+06	1.9919	1.03589	1.66188	1.46223		1.80581	-5.92775e+06	2.12515	1.03028	2.32342	1.36525
1.4073	-5.92776e+06	1.99071	1.0361	1.63607	1.46781		1.9214	-5.92775e+06	2.13181	1.03019	2.3328	1.36206
1.44295	-5.92776e+06	1.99083	1.03613	1.63731	1.46867		2.03012	-5.92775e+06	2.13856	1.03034	2.32893	1.36409
1.53935	-5.92776e+06	1.99025	1.03633	1.61093	1.47435		2.15	-5.92775e+06	2.14359	1.0302	2.33212	1.36222
1.56717	-5.92776e+06	1.99043	1.03641	1.61652	1.47445		2.15185	-5.92775e+06	2.14243	1.03021	2.3343	1.36229
1.65968	-5.92776e+06	1.99037	1.03655	1.59475	1.47964		2.13344	-5.92775e+06	2.13612	1.03025	2.33392	1.36246
1.73469	-5.92776e+06	1.99087	1.03674	1.58472	1.48293		2.18901	-5.92775e+06	2.13422	1.03033	2.33625	1.3624
1.76965	-5.92776e+06	1.99146	1.03665	1.58678	1.48365		2.21654	-5.92775e+06	2.13016	1.0302	2.33803	1.36218
1.81281	-5.92776e+06	1.99077	1.03661	1.58228	1.4844		2.2694	-5.92775e+06	2.12769	1.03032	2.33715	1.36236
1.79581	-5.92776e+06	1.99169	1.03665	1.5793	1.48468		2.30297	-5.92775e+06	2.12656	1.03025	2.3402	1.36209
1.88098	-5.92776e+06	1.99269	1.03687	1.56276	1.48916		2.34696	-5.92775e+06	2.12573	1.03031	2.33953	1.36247
1.9214	-5.92776e+06	1.99459	1.03692	1.56863	1.4894		2.41271	-5.92775e+06	2.12273	1.03038	2.34257	1.36221
1.99918	-5.92776e+06	1.99475	1.03696	1.55551	1.49259		2.40845	-5.92775e+06	2.12078	1.03036	2.34177	1.36258
1.96526	-5.92776e+06	1.9946	1.03695	1.54982	1.49322		2.47415	-5.92775e+06	2.12096	1.03032	2.34307	1.36229
2.00778	-5.92776e+06	1.99291	1.03698	1.54319	1.49457		2.49029	-5.92775e+06	2.11718	1.03044	2.34328	1.36228
2.0343	-5.92776e+06	1.99079	1.03698	1.54625	1.49429		2.57112	-5.92775e+06	2.11661	1.03046	2.34301	1.36267
2.00694	-5.92776e+06	1.99171	1.03694	1.54786	1.49383		2.50205	-5.92775e+06	2.11856	1.03041	2.34133	1.36277
1.98853	-5.92776e+06	1.99372	1.03698	1.55006	1.49334		2.44784	-5.92775e+06	2.11882	1.03043	2.34374	1.36233
1.98242	-5.92776e+06	1.99413	1.03701	1.54626	1.49376		2.38752	-5.92775e+06	2.12142	1.03035	2.34011	1.3626
1.97074	-5.92776e+06	1.99503	1.03701	1.55228	1.49258		2.41374	-5.92775e+06	2.11978	1.03039	2.34188	1.36256
1.96855	-5.92776e+06	1.99399	1.03695	1.55751	1.49191		2.44016	-5.92775e+06	2.12029	1.03039	2.3419	1.36263
1.9897	-5.92776e+06	1.99297	1.03701	1.55064	1.49337		2.4476	-5.92775e+06	2.11971	1.03044	2.34249	1.36242
1.99549	-5.92776e+06	1.99585	1.03706	1.54517	1.49424		2.51779	-5.92775e+06	2.1211	1.03041	2.34218	1.36302
2.0615	-5.92776e+06	1.99768	1.03714	1.53924	1.49662		2.45474	-5.92775e+06	2.1203	1.03042	2.34231	1.36263
2.11506	-5.92776e+06	2.0003	1.0371	1.53927	1.49767		2.44295	-5.92775e+06	2.12049	1.03041	2.34214	1.36259
2.17238	-5.92777e+06	2.00018	1.03712	1.53454	1.49929		2.3853	-5.92775e+06	2.12101	1.0304	2.34145	1.36265
2.22904	-5.92777e+06	2.00016	1.03718	1.5351	1.50013		2.37291	-5.92775e+06	2.1212	1.03039	2.34132	1.36252
2.29596	-5.92777e+06	2.00129	1.0372	1.52986	1.50195		2.27438	-5.92775e+06	2.12331	1.0304	2.33975	1.36315
2.35025	-5.92777e+06	2.00107	1.03722	1.53245	1.50216		2.28425	-5.92775e+06	2.12276	1.03037	2.34015	1.36246
2.41855	-5.92777e+06	2.00109	1.03728	1.52689	1.50373		2.37715	-5.92775e+06	2.12205	1.0304	2.34068	1.36333
2.47635	-5.92777e+06	2.00118	1.0373	1.52981	1.50381		2.30088	-5.92775e+06	2.12248	1.03039	2.34034	1.36257
2.5396	-5.92777e+06	2.00006	1.03736	1.52536	1.50488		2.28726	-5.92775e+06	2.12271	1.03038	2.34017	1.36269
2.48842	-5.92777e+06	2.00136	1.03731	1.523	1.50492		2.27009	-5.92775e+06	2.12287	1.03038	2.33998	1.36253
2.44158	-5.92777e+06	2.00347	1.03725	1.52434	1.50464		2.26238	-5.92775e+06	2.12304	1.03038	2.33997	1.36272
2.39891	-5.92777e+06	2.00535	1.03721	1.52554	1.50388		2.24152	-5.92775e+06	2.12391	1.03038	2.3397	1.36242
2.44147	-5.92777e+06	2.00411	1.03727	1.52603	1.50405		2.25167	-5.92775e+06	2.12356	1.03039	2.3399	1.36269
2.48974	-5.92777e+06	2.00223	1.03731	1.52347	1.50498		2.27024	-5.92775e+06	2.12309	1.03037	2.34022	1.36243
2.44003	-5.92777e+06	2.00376	1.03725	1.52323	1.50477		2.26506	-5.92775e+06	2.12314	1.03039	2.34007	1.36273
2.51218	-5.92777e+06	2.00331	1.0373	1.52067	1.50605		2.17975	-5.92775e+06	2.12711	1.0302	2.3411	1.35995
2.57333	-5.92777e+06	2.00524	1.03729	1.52226	1.50655		2.24784	-5.92775e+06	2.12397	1.0304	2.3399	1.3628
2.64028	-5.92777e+06	2.00466	1.03736	1.5183	1.50779		2.26672	-5.92775e+06	2.12326	1.03038	2.34038	1.36244
2.69324	-5.92777e+06	2.00416	1.03743	1.51926	1.5078		2.26307	-5.92775e+06	2.12332	1.03039	2.34011	1.36275
2.73443	-5.92777e+06	2.00598	1.03741	1.51731	1.50914		2.23497	-5.92775e+06	2.12809	1.03026	2.34154	1.35968
2.70459	-5.92777e+06	2.0082	1.03734	1.51971	1.50875		2.25774	-5.92775e+06	2.12425	1.03039	2.34007	1.36271
2.6658	-5.92777e+06	2.01008	1.03734	1.51746	1.50902		2.26431	-5.92775e+06	2.1237	1.03039	2.34035	1.3626
2.71832	-5.92777e+06	2.00797	1.0374	1.51493	1.5098		2.26816	-5.92775e+06	2.12346	1.03039	2.3402	1.36271
2.76162	-5.92777e+06	2.00763	1.03741	1.52027	1.50925		2.30713	-5.92775e+06	2.12168	1.03037	2.34142	1.36217
2.82196	-5.92777e+06	2.0055	1.03749	1.51409	1.51076		2.28349	-5.92775e+06	2.12271	1.0304	2.34028	1.36274
2.85882	-5.92777e+06	2.0036	1.03754	1.51927	1.50987		2.27744	-5.92775e+06	2.12304	1.03039	2.34058	1.36262
2.80389	-5.92777e+06	2.00587	1.03744	1.52458	1.50868		2.27508	-5.92775e+06	2.12311	1.0304	2.34032	1.36274
2.75909	-5.92777e+06	2.00786	1.03741	1.52052	1.50922		2.27316	-5.92775e+06	2.12335	1.03039	2.34052	1.36264
2.7108	-5.92777e+06	2.00999	1.03733	1.52455	1.50827		2.27403	-5.92775e+06	2.12344	1.0304	2.34036	1.36273
2.67187	-5.92777e+06	2.01168	1.0373	1.52233	1.50841		2.27833	-5.92775e+06	2.12366	1.03039	2.34053	1.36262
2.71033	-5.92777e+06	2.00969	1.03735	1.52002	1.50905		2.2816	-5.92775e+06	2.12363	1.0304	2.34049	1.36271
2.74364	-5.92777e+06	2.00808	1.0374	1.52058	1.50908		2.3183	-5.92775e+06	2.12354	1.0304	2.34118	1.36237
2.70901	-5.92777e+06	2.01016	1.03735	1.52159	1.50871		2.29125	-5.92775e+06	2.1235	1.0304	2.34065	1.36271
2.67686	-5.92777e+06	2.0129	1.03732	1.52201	1.50849		2.28927	-5.92775e+06	2.12343	1.0304	2.34064	1.36267
2.71153	-5.92777e+06	2.00972	1.0374	1.52151	1.50873		2.2835	-5.92775e+06	2.12311	1.0304	2.34061	1.36271
2.75569	-5.92777e+06	2.00684	1.03747	1.5201	1.50918		2.28464	-5.92775e+06	2.12313	1.0304	2.34058	1.36269
2.71402	-5.92777e+06	2.00931	1.03741	1.51967	1.50905		2.39601	-5.92775e+06	2.12362	1.03045	2.34226	1.36297
2.67626	-5.92777e+06	2.01215	1.03733	1.5206	1.50883		2.305	-5.92775e+06	2.12313	1.03041	2.3407	1.36268
2.72063	-5.92777e+06	2.01046	1.03736	1.52	1.50929		2.27289	-5.92775e+06	2.12298	1.0304	2.34066	1.36271
2.77681	-5.92777e+06	2.0089	1.0374	1.51778	1.51024		2.29468	-5.92775e+06	2.12302	1.0304	2.34068	1.36268
2.82598	-5.92777e+06	2.00739	1.03745	1.51838	1.51067		2.29461	-5.92775e+06	2.12298	1.0304	2.34068	1.3627
2.87021	-5.92777e+06	2.00487	1.03753	1.51728	1.5109		2.29338	-5.92775e+06	2.12254	1.03041	2.34064	1.36271
2.81951	-5.92777e+06	2.00728	1.03746	1.51741	1.51053		2.29425	-5.92775e+06	2.12254	1.03041	2.34063	1.3627
2.77416	-5.92777e+06	2.00992	1.03739	1.51798	1.5104		2.42401	-5.92775e+06	2.12267	1.0303	2.34186	1.36253
2.82161	-5.92777e+06	2.00743	1.03747	1.51774	1.51068		2.30875	-5.92775e+06	2.12236	1.03041	2.34069	1.36268
2.85785	-5.92777e+06	2.00462	1.03752	1.51751	1.51062		2.28802	-5.92775e+06	2.12272	1.0304	2.34074	1.36271
2.80727	-5.92777e+06	2.00725	1.03743	1.51796	1.51018		2.29662	-5.92775e+06	2.12252	1.03041	2.34064	1.36269
2.75208	-5.92777e+06	2.00853	1.03737	1.51891	1.50973		2.29883	-5.92775e+06	2.12251	1.03041	2.34068	1.3627
2.79885	-5.92777e+06	2.00618	1.03744	1.51898	1.50989		2.30084	-5.92775e+06	2.12248	1.03041	2.34068	1.36269
2.87124	-5.92777e+06	2.00427	1.03751	1.51509	1.51134		2.30844	-5.92775e+06	2.12241	1.03041	2.34072	1.36272
2.93072	-5.92777e+06	2.00168	1.0376	1.51725	1.51128		2.30448	-5.92775e+06	2.12245	1.03041	2.3407	1.36269
2.87265	-5.92777e+06	2.00405	1.03751	1.5203	1.51066		2.30252	-5.92775e+06	2.12246	1.03041	2.34068	1.3627
2.82502	-5.92777e+06	2.00578	1.03747	1.51806	1.51099		2.30131	-5.92775e+06	2.12249	1.03041	2.34068	1.36269
2.86633	-5.92777e+06	2.00311	1.03754	1.5162	1.51129		2.29938	-5.92775e+06	2.12254	1.03041	2.34066	1.36269
2.83231	-5.92777e+06	2.00588	1.03748	1.51608	1.51124		2.29977	-5.92775e+06	2.12255	1.0304	2.34067	1.3627
2.79252	-5.92777e+06	2.00816	1.0374	1.51643	1.51121		2.43558	-5.92775e+06	2.12373	1.03039	2.34011	1.36139
2.75812	-5.92777e+06	2.01169	1.03734	1.51733	1.51071		2.32266	-5.92775e+06	2.1225	1.03041	2.34075	1.36273
2.71975	-5.92777e+06	2.01245	1.03727	1.51729	1.51068		2.28343	-5.92775e+06	2.1227	1.03041	2.34061	1.36261
2.75254	-5.92777e+06	2.00953	1.03732	1.51728	1.5109		2.30585	-5.92775e+06	2.12255	1.03041	2.34069	1.36269
2.78615	-5.92777e+06	2.00942	1.03739	1.5169	1.51083		2.30629	-5.92775e+06	2.12255	1.03041	2.34069	1.36269
2.82973	-5.92777e+06	2.00658	1.03743	1.51688	1.51116		2.4419	-5.92775e+06	2.11924	1.03049	2.34119	1.36318
2.788	-5.92777e+06	2.00821	1.03738	1.51736	1.51108		2.35446	-5.92775e+06	2.12279	1.03042	2.34048	1.36259
2.75449	-5.92777e+06	2.01128	1.03732	1.51687	1.51094		2.22574	-5.92775e+06	2.12226	1.03041	2.34171	1.36301
2.79228	-5.92777e+06	2.00978	1.03737	1.516	1.51115		2.30939	-5.92775e+06	2.12249	1.03041	2.34063	1.36267
2.75528	-5.92777e+06	2.01193	1.03732	1.51639	1.51093		2.31014	-5.92775e+06	2.12253	1.03041	2.34071	1.3627
2.72439	-5.92777e+06	2.01237	1.03728	1.51788	1.51053		2.21955	-5.92775e+06	2.12344	1.03035	2.34381	1.3622
2.69543	-5.92777e+06	2.01397	1.03725	1.51614	1.51073		2.29477	-5.92775e+06	2.1226	1.03041	2.3406	1.36273
2.66748	-5.92777e+06	2.01503	1.0372	1.51794	1.5103		2.32257	-5.92775e+06	2.1226	1.03041	2.34102	1.36261
2.68832	-5.92777e+06	2.01387	1.03725	1.51724	1.51054		2.30936	-5.92775e+06	2.12251	1.03041	2.34063	1.36271
2.70669	-5.92777e+06	2.01247	1.03727	1.51799	1.51037		2.28803	-5.92775e+06	2.12286	1.0304	2.34093	1.36262
2.75734	-5.92777e+06	2.00984	1.03739	1.51459	1.51138		2.30826	-5.92775e+06	2.12255	1.03041	2.34069	1.36268
2.78146	-5.92777e+06	2.0091	1.03741	1.51718	1.51077		2.30749	-5.92775e+06	2.12256	1.03041	2.34067	1.3627
2.74184	-5.92777e+06	2.01107	1.03735	1.51888	1.51027		2.30722	-5.92775e+06	2.12256	1.03041	2.34067	1.36269
2.73892	-5.92777e+06	2.01052	1.03734	1.51436	1.5113		2.40223	-5.92775e+06	2.12039	1.03019	2.34104	1.35714
2.70136	-5.92777e+06	2.0127	1.03727	1.51934	1.5103		2.32447	-5.92775e+06	2.1218	1.03042	2.34057	1.36285
2.67243	-5.92777e+06	2.01261	1.03726	1.51664	1.51067		2.29907	-5.92775e+06	2.12327	1.03039	2.34107	1.36223
2.69963	-5.92777e+06	2.01107	1.03731	1.5151	1.51095		2.30793	-5.92775e+06	2.12258	1.03041	2.34068	1.36277
2.7281	-5.92777e+06	2.01202	1.03732	1.5177	1.51074		2.30932	-5.92775e+06	2.12252	1.03041	2.34072	1.36265
2.7757	-5.92777e+06	2.01133	1.03736	1.51538	1.51116		2.30707	-5.92775e+06	2.12267	1.03041	2.34072	1.36268
2.74077	-5.92777e+06	2.01257	1.03733	1.51486	1.51119		2.30758	-5.92775e+06	2.12257	1.03041	2.34066	1.36271
2.72635	-5.92777e+06	2.01182	1.03732	1.51682	1.51088		2.3074	-5.92775e+06	2.12258	1.03041	2.34066	1.36269
2.69579	-5.92777e+06	2.0107	1.03732	1.51522	1.5108		2.2007	-5.92775e+06	2.12523	1.03023	2.3353	1.36266
2.67031	-5.92777e+06	2.01125	1.0373	1.51527	1.51089		2.29798	-5.92775e+06	2.12275	1.03041	2.34046	1.36267
2.69699	-5.92777e+06	2.00989	1.03731	1.51501	1.51108		2.30802	-5.92775e+06	2.12265	1.03041	2.34065	1.36273
2.70272	-5.92777e+06	2.01027	1.03736	1.51753	1.51058		2.3067	-5.92775e+06	2.12264	1.03041	2.34069	1.36269
2.7378	-5.92777e+06	2.01037	1.03738	1.51498	1.51109		2.30535	-5.92775e+06	2.12261	1.03041	2.3406	1.3627
2.71268	-5.92777e+06	2.01226	1.03736	1.51337	1.51134		2.30733	-5.92775e+06	2.12263	1.03041	2.34067	1.36269
2.67863	-5.92777e+06	2.0125	1.03729	1.51746	1.51061		2.30592	-5.92775e+06	2.12261	1.03041	2.34062	1.3627
2.66287	-5.92777e+06	2.01272	1.03729	1.51432	1.51111		2.30738	-5.92775e+06	2.12262	1.03041	2.34067	1.36268
2.68689	-5.92777e+06	2.01143	1.03733	1.51295	1.51139		2.30652	-5.92775e+06	2.12261	1.03041	2.34064	1.3627
2.70363	-5.92777e+06	2.01025	1.03733	1.51819	1.5105		2.30748	-5.92775e+06	2.12259	1.03041	2.34065	1.3627
2.73949	-5.92777e+06	2.00944	1.0374	1.51478	1.51115		2.30604	-5.92775e+06	2.12263	1.03041	2.34063	1.36268
2.71203	-5.92777e+06	2.01068	1.03736	1.51354	1.51134		2.30765	-5.92775e+06	2.12259	1.03041	2.34066	1.36269
2.70152	-5.92777e+06	2.01038	1.03734	1.51771	1.51054		2.30566	-5.92775e+06	2.12261	1.03041	2.34061	1.3627
2.70124	-5.92777e+06	2.01098	1.03733	1.51035	1.51181		2.30773	-5.92775e+06	2.12259	1.03041	2.34066	1.36268
2.68994	-5.92777e+06	2.01124	1.0373	1.51266	1.51139		2.30645	-5.92775e+06	2.12261	1.03041	2.34064	1.3627
2.69267	-5.92777e+06	2.01067	1.0373	1.51597	1.51083		2.30752	-5.92775e+06	2.12259	1.03041	2.34065	1.36269
2.69792	-5.92777e+06	2.01149	1.03733	1.51497	1.51097		2.30546	-5.92775e+06	2.12265	1.03041	2.34063	1.36267
2.70029	-5.92777e+06	2.01438	1.03727	1.51588	1.51085		2.30819	-5.92775e+06	2.12258	1.03041	2.34067	1.36268
2.70186	-5.92777e+06	2.01247	1.03731	1.51495	1.51106		2.30698	-5.92775e+06	2.1226	1.03041	2.34064	1.36269
2.71582	-5.92777e+06	2.012	1.03733	1.51598	1.51094		2.30761	-5.92775e+06	2.12259	1.03041	2.34065	1.36269
2.7132	-5.92777e+06	2.01153	1.03734	1.51507	1.51108		2.30634	-5.92775e+06	2.12261	1.03041	2.34063	1.36269
2.71543	-5.92777e+06	2.01061	1.03736	1.51733	1.51057		2.30819	-5.92775e+06	2.12258	1.03041	2.34066	1.36268
2.71541	-5.92777e+06	2.01123	1.03737	1.51556	1.51107		2.30628	-5.92775e+06	2.12261	1.03041	2.34063	1.3627
2.70755	-5.92777e+06	2.00982	1.0374	1.51481	1.51113		2.3078	-5.92775e+06	2.12259	1.03041	2.34065	1.36268
2.71926	-5.92777e+06	2.00892	1.03734	1.51554	1.51128		2.30615	-5.92775e+06	2.12262	1.03041	2.34063	1.36268
2.73757	-5.92777e+06	2.00799	1.03743	1.51535	1.51121		2.30826	-5.92775e+06	2.12257	1.03041	2.34065	1.3627
2.72126	-5.92777e+06	2.0099	1.03741	1.51485	1.51119		2.30626	-5.92775e+06	2.12262	1.03041	2.34062	1.3627
2.70648	-5.92777e+06	2.0099	1.03739	1.51516	1.5112		2.30741	-5.92775e+06	2.1226	1.03041	2.34065	1.36269
2.69724	-5.92777e+06	2.01128	1.03735	1.51445	1.51113		2.30693	-5.92775e+06	2.1226	1.03041	2.34064	1.36269
2.71039	-5.92777e+06	2.00978	1.03737	1.51465	1.51113		2.30776	-5.92775e+06	2.12259	1.03041	2.34065	1.36269
2.71858	-5.92777e+06	2.00997	1.03741	1.5148	1.5113		2.30672	-5.92775e+06	2.12261	1.03041	2.34063	1.3627
2.76516	-5.92777e+06	2.0098	1.03738	1.5138	1.51139		2.30783	-5.92775e+06	2.12259	1.03041	2.34065	1.36268
2.79943	-5.92777e+06	2.00829	1.03741	1.51321	1.51166		2.30699	-5.92775e+06	2.1226	1.03041	2.34064	1.36269
2.76616	-5.92777e+06	2.01074	1.03736	1.5135	1.51161		2.30814	-5.92775e+06	2.12258	1.03041	2.34065	1.36269
2.76017	-5.92777e+06	2.00948	1.03743	1.51476	1.51126		2.30704	-5.92775e+06	2.1226	1.03041	2.34064	1.36269
2.75386	-5.92777e+06	2.00875	1.03744	1.51431	1.51116		2.30809	-5.92775e+06	2.12259	1.03041	2.34065	1.36269
2.76339	-5.92777e+06	2.00766	1.03745	1.514	1.51126		2.30675	-5.92775e+06	2.12261	1.03041	2.34063	1.3627
2.7728	-5.92777e+06	2.00897	1.03747	1.5144	1.51136		2.30777	-5.92775e+06	2.12259	1.03041	2.34064	1.36269
2.80327	-5.92777e+06	2.01278	1.03738	1.51298	1.51158		2.30653	-5.92775e+06	2.12262	1.03041	2.34063	1.36268
2.82571	-5.92777e+06	2.01393	1.03741	1.51366	1.51147		2.30795	-5.92775e+06	2.12259	1.03041	2.34065	1.36269
2.79992	-5.92777e+06	2.01113	1.03743	1.51414	1.51144		2.30649	-5.92775e+06	2.12262	1.03041	2.34063	1.3627
2.76712	-5.92777e+06	2.01007	1.03748	1.51393	1.51131		2.30855	-5.92775e+06	2.12258	1.03041	2.34065	1.36268
2.75421	-5.92777e+06	2.0061	1.0375	1.51419	1.51139		2.30688	-5.92775e+06	2.12261	1.03041	2.34064	1.3627
2.76866	-5.92777e+06	2.00826	1.03744	1.51481	1.51128		2.30816	-5.92775e+06	2.12259	1.03041	2.34064	1.36269
2.79405	-5.92777e+06	2.01031	1.03751	1.51383	1.51113		2.30597	-5.92775e+06	2.12263	1.03041	2.34063	1.36268
2.82743	-5.92777e+06	2.01113	1.0375	1.51448	1.51117		2.30874	-5.92775e+06	2.12258	1.03041	2.34066	1.36269
2.79673	-5.92777e+06	2.00992	1.0375	1.51481	1.51122		2.30735	-5.92775e+06	2.1226	1.03041	2.34064	1.36269
2.77521	-5.92777e+06	2.01002	1.03746	1.5138	1.51132		2.30796	-5.92775e+06	2.12259	1.03041	2.34064	1.3627
2.75496	-5.92777e+06	2.00989	1.03747	1.51416	1.51136		2.30668	-5.92775e+06	2.12261	1.03041	2.34063	1.36269
2.77041	-5.92777e+06	2.00958	1.03745	1.51426	1.51124		2.30853	-5.92775e+06	2.12258	1.03041	2.34065	1.36269
2.77677	-5.92777e+06	2.00958	1.03745	1.51391	1.51128		2.30633	-5.92775e+06	2.12261	1.03041	2.34063	1.36271
2.7838	-5.92777e+06	2.00905	1.03748	1.51437	1.51117		2.30817	-5.92775e+06	2.12259	1.03041	2.34064	1.36268
2.78766	-5.92777e+06	2.00895	1.03748	1.51368	1.51128		2.30619	-5.92775e+06	2.12262	1.03041	2.34063	1.36268
2.82763	-5.92777e+06	2.00653	1.03759	1.51354	1.51176		2.30889	-5.92775e+06	2.12257	1.03041	2.34065	1.3627
2.79161	-5.92777e+06	2.00868	1.03749	1.51364	1.51132		2.30609	-5.92775e+06	2.12262	1.03041	2.34062	1.3627
2.78323	-5.92777e+06	2.0086	1.03749	1.51387	1.51131		2.30764	-5.92775e+06	2.1226	1.03041	2.34064	1.36269
2.75377	-5.92777e+06	2.00691	1.03751	1.51386	1.51109		2.30694	-5.92775e+06	2.12261	1.03041	2.34063	1.36269
2.77811	-5.92777e+06	2.00859	1.03749	1.51376	1.51127		2.3084	-5.92775e+06	2.12259	1.03041	2.34064	1.36269
2.77658	-5.92777e+06	2.00854	1.03749	1.51377	1.51129		2.30636	-5.92775e+06	2.12262	1.03041	2.34063	1.3627
2.76076	-5.92777e+06	2.01052	1.03744	1.51322	1.51108		2.30881	-5.92775e+06	2.12258	1.03041	2.34065	1.36268
2.74513	-5.92777e+06	2.00914	1.03747	1.51359	1.51127		2.30676	-5.92775e+06	2.12261	1.03041	2.34063	1.3627
2.71872	-5.92777e+06	2.00813	1.03747	1.5132	1.51119		2.30892	-5.92775e+06	2.12257	1.03041	2.34064	1.3627
2.74482	-5.92777e+06	2.00931	1.03747	1.51336	1.51117		2.30592	-5.92775e+06	2.12263	1.03041	2.34062	1.36268
2.752	-5.92777e+06	2.00885	1.03747	1.51363	1.51127		2.30766	-5.92775e+06	2.1226	1.03041	2.34064	1.36269
2.7875	-5.92777e+06	2.00934	1.03753	1.51304	1.51126		2.30641	-5.92775e+06	2.12261	1.03041	2.34062	1.3627
2.75172	-5.92777e+06	2.00907	1.03748	1.51348	1.51123		2.30955	-5.92775e+06	2.12257	1.03041	2.34066	1.36268
2.75484	-5.92777e+06	2.00898	1.03748	1.5136	1.51124		2.3067	-5.92775e+06	2.12261	1.03041	2.34063	1.3627
2.75682	-5.92777e+06	2.00889	1.03749	1.51349	1.51124		2.30758	-5.92775e+06	2.1226	1.03041	2.34064	1.36269
2.7577	-5.92777e+06	2.0086	1.03749	1.51372	1.51122		2.30705	-5.92775e+06	2.12261	1.03041	2.34064	1.36269
2.75057	-5.92777e+06	2.00992	1.03742	1.51411	1.5112		2.30845	-5.92775e+06	2.12259	1.03041	2.34064	1.36269
2.75468	-5.92777e+06	2.0091	1.03749	1.51337	1.51126		2.30675	-5.92775e+06	2.12261	1.03041	2.34063	1.3627
2.76285	-5.92777e+06	2.00755	1.0375	1.51424	1.51117		2.30839	-5.92775e+06	2.12258	1.03041	2.34064	1.36268
2.75369	-5.92777e+06	2.00892	1.03748	1.51361	1.51123		2.307	-5.92775e+06	2.12261	1.03041	2.34063	1.36269
2.75474	-5.92777e+06	2.00877	1.03749	1.5135	1.51124		2.30876	-5.92775e+06	2.12258	1.03041	2.34064	1.3627
2.76363	-5.92777e+06	2.00748	1.03752	1.51429	1.51108		2.30695	-5.92775e+06	2.12261	1.03041	2.34063	1.36269
2.75374	-5.92777e+06	2.0088	1.03749	1.51367	1.5112		2.30884	-5.92775e+06	2.12258	1.03041	2.34065	1.36268
2.75407	-5.92777e+06	2.00869	1.03749	1.5135	1.51124		2.30617	-5.92775e+06	2.12262	1.03041	2.34062	1.3627
2.78249	-5.92777e+06	2.00845	1.03758	1.514	1.51168		2.30828	-5.92775e+06	2.12259	1.03041	2.34064	1.36269
2.81757	-5.92777e+06	2.00742	1.03761	1.51261	1.51237		2.30636	-5.92775e+06	2.12262	1.03041	2.34063	1.36269
2.80762	-5.92777e+06	2.01012	1.03757	1.51238	1.51239		2.30932	-5.92775e+06	2.12257	1.03041	2.34065	1.3627
2.76639	-5.92777e+06	2.01052	1.03752	1.51357	1.51165		2.30579	-5.92775e+06	2.12262	1.03041	2.34061	1.3627
2.74732	-5.92777e+06	2.0103	1.03744	1.51312	1.51138		2.3077	-5.92775e+06	2.1226	1.03041	2.34064	1.36269
2.75778	-5.92777e+06	2.00717	1.0375	1.51304	1.5116		2.30689	-5.92775e+06	2.12261	1.03041	2.34063	1.36269

## Sheet: BETA2-TS3
irc1	to E-I2	O2SalA –C3SalA	C3SalA – ClSalA			irc2	to E-PC	O2SalA –C3SalA	C3SalA – ClSalA
		2.06307	2.25512					2.06307	2.25512
0.1	-5.92767e+06	2.0969	2.2256			0.1	-5.92767e+06	2.02924	2.28465
0.199996	-5.92767e+06	2.13059	2.196			0.199997	-5.92767e+06	1.99532	2.31409
0.299964	-5.92768e+06	2.16396	2.16622			0.299984	-5.92768e+06	1.96142	2.34354
0.399898	-5.92768e+06	2.19716	2.13648			0.399957	-5.92768e+06	1.92757	2.37306
0.499764	-5.92768e+06	2.23016	2.10682			0.499913	-5.92768e+06	1.89375	2.40259
0.599489	-5.92768e+06	2.26283	2.07731			0.599563	-5.92769e+06	1.85992	2.43199
0.69898	-5.92769e+06	2.29502	2.04798			0.699443	-5.9277e+06	1.82604	2.46138
0.797934	-5.92769e+06	2.32647	2.01871			0.799302	-5.9277e+06	1.79214	2.49059
0.896369	-5.9277e+06	2.35698	1.99002			0.899078	-5.92773e+06	1.75832	2.51961
0.994433	-5.9277e+06	2.38791	1.96239			0.983754	-5.92773e+06	1.72827	2.54011
1.06121	-5.9277e+06	2.40665	1.94965			1.02935	-5.92774e+06	1.70931	2.55421
1.1572	-5.92771e+06	2.43787	1.9243			1.12034	-5.92775e+06	1.67736	2.57896
1.23587	-5.92771e+06	2.45962	1.90455			1.17491	-5.92775e+06	1.65728	2.59494
1.27214	-5.92771e+06	2.473	1.89006			1.26509	-5.92776e+06	1.62666	2.6204
1.34661	-5.92772e+06	2.4958	1.8711			1.33873	-5.92776e+06	1.60561	2.64172
1.36239	-5.92772e+06	2.50168	1.86039			1.43518	-5.92777e+06	1.57584	2.67026
1.39864	-5.92772e+06	2.51261	1.851			1.47006	-5.92778e+06	1.57324	2.67959
1.43937	-5.92772e+06	2.52472	1.85032			1.55593	-5.92778e+06	1.55186	2.70546
1.49736	-5.92772e+06	2.54229	1.84308			1.6092	-5.92778e+06	1.54518	2.71808
1.52962	-5.92772e+06	2.54998	1.84591			1.68826	-5.92779e+06	1.53014	2.74228
1.58862	-5.92772e+06	2.56365	1.83907			1.74515	-5.92779e+06	1.52395	2.75384
1.62449	-5.92772e+06	2.57054	1.84227			1.81496	-5.92779e+06	1.51514	2.77469
1.68277	-5.92772e+06	2.58258	1.83721			1.86186	-5.9278e+06	1.51278	2.78105
1.73439	-5.92772e+06	2.59149	1.83877			1.93407	-5.9278e+06	1.50457	2.80046
1.79438	-5.92772e+06	2.60195	1.83553			2.00224	-5.9278e+06	1.49982	2.81598
1.8507	-5.92772e+06	2.61073	1.83532			2.07596	-5.9278e+06	1.49248	2.83652
1.91271	-5.92772e+06	2.62077	1.83493			2.11331	-5.9278e+06	1.49705	2.83878
1.97636	-5.92772e+06	2.63033	1.83242			2.1637	-5.9278e+06	1.49342	2.84544
2.03021	-5.92772e+06	2.63788	1.83397			2.23532	-5.9278e+06	1.48936	2.8614
2.07795	-5.92772e+06	2.64206	1.83265			2.30912	-5.92781e+06	1.48492	2.87992
2.10284	-5.92772e+06	2.64507	1.83295			2.3802	-5.92781e+06	1.48195	2.89793
2.11353	-5.92772e+06	2.6451	1.83302			2.45569	-5.92781e+06	1.47766	2.91623
2.12013	-5.92772e+06	2.64561	1.83213			2.52018	-5.92781e+06	1.47906	2.93027
2.13198	-5.92772e+06	2.64542	1.83351			2.59771	-5.92781e+06	1.47106	2.94571
2.12146	-5.92772e+06	2.64491	1.8351			2.64837	-5.92781e+06	1.4793	2.95189
2.12168	-5.92772e+06	2.64617	1.83306			2.7214	-5.92781e+06	1.46882	2.96395
2.13295	-5.92772e+06	2.64732	1.83124			2.77425	-5.92781e+06	1.47583	2.96963
2.12773	-5.92772e+06	2.64753	1.82964			2.82963	-5.92781e+06	1.47122	2.97629
2.13381	-5.92772e+06	2.6491	1.83183			2.86857	-5.92781e+06	1.47007	2.97946
2.13527	-5.92772e+06	2.64967	1.82937			2.8982	-5.92781e+06	1.47325	2.98014
2.13899	-5.92772e+06	2.65103	1.82696			2.87042	-5.92781e+06	1.47705	2.97848
2.13826	-5.92772e+06	2.65099	1.82934			2.86089	-5.92781e+06	1.47306	2.98076
2.13536	-5.92772e+06	2.65021	1.83147			2.87266	-5.92781e+06	1.47009	2.98068
2.17029	-5.92772e+06	2.65543	1.83232			2.92929	-5.92781e+06	1.46781	2.99507
2.18444	-5.92772e+06	2.65887	1.83087			2.94132	-5.92781e+06	1.46618	2.99889
2.23594	-5.92772e+06	2.66556	1.83041			2.94545	-5.92781e+06	1.46713	3.00148
2.27687	-5.92772e+06	2.67125	1.8305			2.95736	-5.92781e+06	1.46589	3.00594
2.25853	-5.92772e+06	2.66919	1.83016			2.98088	-5.92781e+06	1.46665	3.00992
2.24865	-5.92772e+06	2.66877	1.83039			3.04049	-5.92781e+06	1.4666	3.02405
2.24035	-5.92772e+06	2.66793	1.83009			3.1012	-5.92781e+06	1.46415	3.03599
2.25372	-5.92772e+06	2.66994	1.8298			3.111	-5.92781e+06	1.46529	3.0377
2.26723	-5.92772e+06	2.67141	1.82996			3.11139	-5.92781e+06	1.46403	3.03824
2.29689	-5.92772e+06	2.67461	1.82997			3.13782	-5.92781e+06	1.46493	3.04231
2.27358	-5.92772e+06	2.67299	1.83015			3.18932	-5.92781e+06	1.46459	3.05403
2.26202	-5.92772e+06	2.67204	1.82975			3.25342	-5.92782e+06	1.46262	3.06731
2.25847	-5.92772e+06	2.6719	1.83092			3.28328	-5.92782e+06	1.4631	3.07204
2.26976	-5.92772e+06	2.67293	1.83093			3.32146	-5.92782e+06	1.4624	3.07952
2.26744	-5.92772e+06	2.6731	1.82943			3.37658	-5.92782e+06	1.46211	3.08956
2.27216	-5.92772e+06	2.6739	1.83319			3.43976	-5.92782e+06	1.46173	3.10144
2.32037	-5.92772e+06	2.67884	1.83137			3.49268	-5.92782e+06	1.4601	3.11133
2.2889	-5.92772e+06	2.67581	1.82958			3.5532	-5.92782e+06	1.46182	3.12171
2.27708	-5.92772e+06	2.67359	1.83154			3.59812	-5.92782e+06	1.45865	3.12933
2.24339	-5.92772e+06	2.67141	1.82923			3.60936	-5.92782e+06	1.46229	3.13016
2.28533	-5.92772e+06	2.67584	1.82712			3.61328	-5.92782e+06	1.46529	3.13105
2.31017	-5.92772e+06	2.676	1.83021			3.64242	-5.92782e+06	1.46121	3.13635
2.26939	-5.92772e+06	2.67133	1.83265			3.6317	-5.92782e+06	1.45826	3.13511
2.24498	-5.92772e+06	2.6706	1.83055			3.68326	-5.92782e+06	1.45977	3.14408
2.2808	-5.92772e+06	2.67454	1.82877			3.74642	-5.92782e+06	1.45759	3.15414
2.29135	-5.92772e+06	2.67445	1.83165			3.78621	-5.92782e+06	1.45932	3.15896
2.33507	-5.92772e+06	2.68099	1.82776			3.79952	-5.92782e+06	1.46037	3.16169
2.29666	-5.92772e+06	2.67888	1.82567			3.82824	-5.92782e+06	1.45807	3.16685
2.25292	-5.92772e+06	2.67308	1.82908			3.82097	-5.92782e+06	1.45974	3.16619
2.28198	-5.92772e+06	2.67438	1.83106			3.82818	-5.92782e+06	1.45886	3.16623
2.29257	-5.92772e+06	2.67555	1.82959			3.82562	-5.92782e+06	1.45821	3.16606
2.27869	-5.92772e+06	2.67222	1.83267			3.8104	-5.92782e+06	1.45872	3.16435
2.25939	-5.92772e+06	2.66994	1.83181			3.81429	-5.92782e+06	1.45893	3.1651
2.27501	-5.92772e+06	2.67234	1.83048			3.81065	-5.92782e+06	1.45922	3.16421
2.28139	-5.92772e+06	2.67438	1.83119			3.80305	-5.92782e+06	1.4596	3.16219
2.28593	-5.92772e+06	2.67494	1.82942			3.79318	-5.92782e+06	1.45942	3.16124
2.30595	-5.92772e+06	2.6751	1.83449			3.79668	-5.92782e+06	1.45911	3.1629
2.35739	-5.92772e+06	2.68047	1.83209			3.81113	-5.92782e+06	1.45892	3.16518
2.31693	-5.92772e+06	2.67806	1.83043			3.81899	-5.92782e+06	1.45898	3.16657
2.276	-5.92772e+06	2.67353	1.83136			3.81583	-5.92782e+06	1.4589	3.16629
2.27674	-5.92772e+06	2.67468	1.82954			3.79583	-5.92782e+06	1.45887	3.16307
2.25224	-5.92772e+06	2.67126	1.8321			3.7857	-5.92782e+06	1.45905	3.1626
2.2803	-5.92772e+06	2.67433	1.83068			3.7859	-5.92782e+06	1.45908	3.16353
2.27682	-5.92772e+06	2.67433	1.82985			3.80072	-5.92782e+06	1.45912	3.1642
2.24225	-5.92772e+06	2.67091	1.83241			3.79244	-5.92782e+06	1.45944	3.16193
2.2792	-5.92772e+06	2.67472	1.83137			3.79515	-5.92782e+06	1.45897	3.16272
2.2802	-5.92772e+06	2.67368	1.82954			3.79992	-5.92782e+06	1.45856	3.16473
2.25824	-5.92772e+06	2.67145	1.83046			3.80057	-5.92782e+06	1.45929	3.16447
2.28857	-5.92772e+06	2.67521	1.83036			3.8094	-5.92782e+06	1.45853	3.16621
2.31275	-5.92772e+06	2.67565	1.83046			3.80549	-5.92782e+06	1.45786	3.16602
2.35091	-5.92772e+06	2.68059	1.82951			3.79542	-5.92782e+06	1.46039	3.1632
2.30984	-5.92772e+06	2.6782	1.8289			3.79677	-5.92782e+06	1.45811	3.16406
2.2672	-5.92772e+06	2.67288	1.83058			3.79879	-5.92782e+06	1.45618	3.16582
2.2977	-5.92772e+06	2.67514	1.8305			3.79974	-5.92782e+06	1.45855	3.16504
2.28394	-5.92772e+06	2.67515	1.82955			3.79477	-5.92782e+06	1.4606	3.16289
2.24064	-5.92772e+06	2.67078	1.83076			3.79963	-5.92782e+06	1.45767	3.16546
2.28192	-5.92772e+06	2.67443	1.83032			3.80442	-5.92782e+06	1.46415	3.16402
2.2785	-5.92772e+06	2.67447	1.8299			3.80851	-5.92782e+06	1.45996	3.16582
2.24628	-5.92772e+06	2.67092	1.83116			3.80551	-5.92782e+06	1.45759	3.16602
2.27697	-5.92772e+06	2.67402	1.83035			3.79721	-5.92782e+06	1.46068	3.16441
2.27894	-5.92772e+06	2.67441	1.83001			3.79573	-5.92782e+06	1.45697	3.16517
2.29385	-5.92772e+06	2.67368	1.83352			3.7865	-5.92782e+06	1.46114	3.16329
2.33591	-5.92772e+06	2.67844	1.83215			3.78626	-5.92782e+06	1.46297	3.16268
2.29983	-5.92772e+06	2.67619	1.83123			3.80599	-5.92782e+06	1.45615	3.16847
2.27147	-5.92772e+06	2.67327	1.83084			3.81142	-5.92782e+06	1.45964	3.16665
2.28167	-5.92772e+06	2.675	1.82991			3.8064	-5.92782e+06	1.46111	3.16534
2.31858	-5.92772e+06	2.67592	1.83109			3.79692	-5.92782e+06	1.45844	3.16549
2.27961	-5.92772e+06	2.67438	1.83022			3.79624	-5.92782e+06	1.45997	3.16426
2.28195	-5.92772e+06	2.67474	1.83002			3.79734	-5.92782e+06	1.45951	3.1652
2.25195	-5.92772e+06	2.67348	1.829			3.7955	-5.92782e+06	1.45843	3.16579
2.27796	-5.92772e+06	2.67434	1.83018			3.77022	-5.92782e+06	1.4616	3.16097
2.28234	-5.92772e+06	2.67469	1.83			3.77201	-5.92782e+06	1.46023	3.16204
2.31651	-5.92772e+06	2.6765	1.83036			3.77699	-5.92782e+06	1.45925	3.16301
2.28143	-5.92772e+06	2.67443	1.83018			3.78497	-5.92782e+06	1.45921	3.16442
2.28043	-5.92772e+06	2.67451	1.83006			3.7881	-5.92782e+06	1.45874	3.16541
2.25251	-5.92772e+06	2.67036	1.83114			3.78297	-5.92782e+06	1.45935	3.16459
2.27829	-5.92772e+06	2.67432	1.8301			3.78297	-5.92782e+06	1.45914	3.16535
2.28083	-5.92772e+06	2.67448	1.83011			3.78342	-5.92782e+06	1.459	3.16554
2.27971	-5.92772e+06	2.67441	1.83009			3.78557	-5.92782e+06	1.45876	3.16485
2.27965	-5.92772e+06	2.6744	1.8301			3.78497	-5.92782e+06	1.45916	3.16534
2.29672	-5.92772e+06	2.67399	1.83038			3.78832	-5.92782e+06	1.45851	3.16443
2.28114	-5.92772e+06	2.67449	1.83008			3.78431	-5.92782e+06	1.45838	3.16455
2.27763	-5.92772e+06	2.67421	1.83011			3.784	-5.92782e+06	1.45931	3.16547
2.27989	-5.92772e+06	2.67442	1.8301			3.7833	-5.92782e+06	1.45856	3.16539
2.27931	-5.92772e+06	2.67435	1.8301			3.78388	-5.92782e+06	1.45851	3.16525
2.28031	-5.92772e+06	2.67445	1.83009			3.78334	-5.92782e+06	1.45912	3.16524
2.2793	-5.92772e+06	2.67436	1.8301			3.78431	-5.92782e+06	1.45647	3.16556
2.28175	-5.92772e+06	2.67459	1.83009			3.78489	-5.92782e+06	1.45746	3.16535
2.27969	-5.92772e+06	2.67439	1.8301			3.78194	-5.92782e+06	1.45859	3.16565
2.27968	-5.92772e+06	2.6744	1.8301			3.7837	-5.92782e+06	1.45829	3.16529
2.2796	-5.92772e+06	2.67439	1.8301			3.7833	-5.92782e+06	1.45915	3.16552
2.2827	-5.92772e+06	2.67461	1.83008			3.78466	-5.92782e+06	1.45713	3.16468
2.27961	-5.92772e+06	2.67439	1.8301			3.78262	-5.92782e+06	1.45848	3.16501
2.27979	-5.92772e+06	2.6744	1.8301			3.7826	-5.92782e+06	1.45935	3.16527
2.25595	-5.92772e+06	2.67172	1.83052			3.78422	-5.92782e+06	1.46	3.16461
2.2781	-5.92772e+06	2.67428	1.83009			3.78173	-5.92782e+06	1.45863	3.16502
2.27965	-5.92772e+06	2.67441	1.83013			3.78183	-5.92782e+06	1.45961	3.16485
2.27922	-5.92772e+06	2.67436	1.83009			3.78225	-5.92782e+06	1.45893	3.16509
2.27944	-5.92772e+06	2.67438	1.8301			3.78193	-5.92782e+06	1.45892	3.16503
2.27904	-5.92772e+06	2.67434	1.83011			3.78259	-5.92782e+06	1.45875	3.16562
2.27962	-5.92772e+06	2.67439	1.8301			3.78225	-5.92782e+06	1.45893	3.16513
2.27914	-5.92772e+06	2.67435	1.8301			3.78161	-5.92782e+06	1.45889	3.16496
2.27973	-5.92772e+06	2.6744	1.8301			3.78197	-5.92782e+06	1.45892	3.16506
2.27902	-5.92772e+06	2.67434	1.8301			3.78197	-5.92782e+06	1.45892	3.16507
2.2795	-5.92772e+06	2.67438	1.8301			3.78195	-5.92782e+06	1.45891	3.16505
2.27937	-5.92772e+06	2.67437	1.8301			3.78196	-5.92782e+06	1.45893	3.16506
2.31064	-5.92772e+06	2.67827	1.82994			3.7819	-5.92782e+06	1.45892	3.16504
2.28154	-5.92772e+06	2.67454	1.83009			3.78195	-5.92782e+06	1.45892	3.16506
2.27873	-5.92772e+06	2.67432	1.83009			3.78193	-5.92782e+06	1.45892	3.16505
2.2796	-5.92772e+06	2.67438	1.8301			3.78196	-5.92782e+06	1.45892	3.16506
2.2795	-5.92772e+06	2.67438	1.8301			3.7819	-5.92782e+06	1.45892	3.16505
2.32356	-5.92772e+06	2.6791	1.82951			3.78193	-5.92782e+06	1.45892	3.16505
2.28126	-5.92772e+06	2.67449	1.8301			3.78191	-5.92782e+06	1.45892	3.16504
2.27914	-5.92772e+06	2.67435	1.83008			3.7819	-5.92782e+06	1.45892	3.16504
2.27969	-5.92772e+06	2.67439	1.8301			3.78191	-5.92782e+06	1.45892	3.16505
2.23715	-5.92772e+06	2.66947	1.83128			3.77768	-5.92782e+06	1.4593	3.16463
2.27807	-5.92772e+06	2.67431	1.83009			3.78194	-5.92782e+06	1.45891	3.16504
2.28043	-5.92772e+06	2.67442	1.83013			3.78145	-5.92782e+06	1.45901	3.16506
2.2797	-5.92772e+06	2.67441	1.83009			3.78187	-5.92782e+06	1.45892	3.16504
2.32444	-5.92772e+06	2.67947	1.82909			3.78188	-5.92782e+06	1.45892	3.16505
2.28184	-5.92772e+06	2.67454	1.83011			3.78188	-5.92782e+06	1.45892	3.16504
2.27303	-5.92772e+06	2.67389	1.83003			3.78191	-5.92782e+06	1.45892	3.16504
2.27983	-5.92772e+06	2.67441	1.8301			3.78188	-5.92782e+06	1.45892	3.16504
2.27934	-5.92772e+06	2.67436	1.8301			3.78173	-5.92782e+06	1.45884	3.16519
2.28056	-5.92772e+06	2.67447	1.83008			3.7819	-5.92782e+06	1.45893	3.16504
2.27822	-5.92772e+06	2.67426	1.8301			3.78189	-5.92782e+06	1.45891	3.16504
2.27985	-5.92772e+06	2.67441	1.8301			3.78185	-5.92782e+06	1.4583	3.16567
2.27966	-5.92772e+06	2.67439	1.8301			3.78195	-5.92782e+06	1.45893	3.16506
2.27999	-5.92772e+06	2.67442	1.83009			3.78189	-5.92782e+06	1.45891	3.16503
2.27933	-5.92772e+06	2.67436	1.83011			3.7819	-5.92782e+06	1.45892	3.16504
2.28025	-5.92772e+06	2.67445	1.8301			3.78414	-5.92782e+06	1.45957	3.16476
2.27955	-5.92772e+06	2.67438	1.8301			3.78191	-5.92782e+06	1.45891	3.16501
2.28042	-5.92772e+06	2.67446	1.83009			3.78183	-5.92782e+06	1.45894	3.16505
2.27965	-5.92772e+06	2.67439	1.8301			3.78188	-5.92782e+06	1.45892	3.16504
2.27984	-5.92772e+06	2.67441	1.8301			3.7843	-5.92782e+06	1.45924	3.16482
2.25817	-5.92772e+06	2.67198	1.83002			3.78189	-5.92782e+06	1.45892	3.16502
2.27856	-5.92772e+06	2.67431	1.8301			3.78185	-5.92782e+06	1.45892	3.16504
2.2792	-5.92772e+06	2.67437	1.8301			3.78188	-5.92782e+06	1.45892	3.16503
2.27928	-5.92772e+06	2.67436	1.8301			3.78182	-5.92782e+06	1.45892	3.16504
2.2993	-5.92772e+06	2.67784	1.8302			3.78185	-5.92782e+06	1.45892	3.16503
2.28341	-5.92772e+06	2.67478	1.83006			3.78195	-5.92782e+06	1.45892	3.16506
2.25446	-5.92772e+06	2.67164	1.8304			3.78185	-5.92782e+06	1.45892	3.16503
2.27919	-5.92772e+06	2.67437	1.8301			3.7819	-5.92782e+06	1.45892	3.16504
2.2797	-5.92772e+06	2.6744	1.8301			3.78184	-5.92782e+06	1.45892	3.16502
2.27849	-5.92772e+06	2.67428	1.8301			3.7819	-5.92782e+06	1.45892	3.16505
2.27975	-5.92772e+06	2.67441	1.8301			3.78189	-5.92782e+06	1.45892	3.16504
2.27923	-5.92772e+06	2.67436	1.8301			3.78188	-5.92782e+06	1.45892	3.16503
2.28031	-5.92772e+06	2.67447	1.8301			3.78188	-5.92782e+06	1.45892	3.16503
2.27953	-5.92772e+06	2.67438	1.8301			3.78188	-5.92782e+06	1.45892	3.16503
2.27999	-5.92772e+06	2.67442	1.8301			3.78302	-5.92782e+06	1.45871	3.16444
2.27938	-5.92772e+06	2.67437	1.8301			3.78175	-5.92782e+06	1.45892	3.16499
2.27974	-5.92772e+06	2.6744	1.8301			3.78203	-5.92782e+06	1.45892	3.16506
2.27959	-5.92772e+06	2.67439	1.8301			3.78191	-5.92782e+06	1.45892	3.16503
2.27977	-5.92772e+06	2.67441	1.8301			3.78191	-5.92782e+06	1.45892	3.16504
2.2794	-5.92772e+06	2.67437	1.8301			3.78629	-5.92782e+06	1.45861	3.1657
2.28004	-5.92772e+06	2.67443	1.8301			3.78612	-5.92782e+06	1.45886	3.16492
2.27807	-5.92772e+06	2.67424	1.8301			3.78224	-5.92782e+06	1.45899	3.16421

## Sheet: BETA1-TS1
irc1	to E:SalA	HγThr1 – OγThr1	NζLys33 – HγThr1	C1SalA –O2SalA	OγThr1 – C1SalA					irc2	to E-TI	HγThr1 – OγThr1	NζLys33 – HγThr1	C1SalA –O2SalA	OγThr1 – C1SalA
		1.37753	1.18187	1.3985	1.92367							1.37753	1.18187	1.3985	1.92367
0.1	-5.93138e+06	1.30502	1.23434	1.39377	1.95124					0.1	-5.93137e+06	1.45016	1.1298	1.40335	1.89611
0.198818	-5.93138e+06	1.22089	1.30293	1.38968	1.97425					0.198445	-5.93138e+06	1.50578	1.09704	1.40867	1.86492
0.293786	-5.93138e+06	1.1288	1.38833	1.3864	1.9905					0.292919	-5.93138e+06	1.54111	1.08386	1.41389	1.83306
0.384677	-5.93139e+06	1.05245	1.46876	1.38206	2.00802					0.387281	-5.93138e+06	1.56893	1.07585	1.41908	1.80109
0.436193	-5.93139e+06	1.04297	1.49148	1.37837	2.02397					0.483754	-5.93138e+06	1.59626	1.06865	1.42441	1.76909
0.495732	-5.93139e+06	1.03861	1.49667	1.37514	2.04848					0.581159	-5.93138e+06	1.62269	1.06287	1.42983	1.73758
0.563374	-5.9314e+06	1.03822	1.50536	1.37237	2.06673					0.679176	-5.93138e+06	1.64935	1.05713	1.43535	1.70633
0.642627	-5.9314e+06	1.03154	1.51489	1.36922	2.091					0.776703	-5.93139e+06	1.67427	1.05353	1.44076	1.67654
0.717591	-5.9314e+06	1.03537	1.51856	1.36737	2.10741					0.874717	-5.93139e+06	1.70134	1.04803	1.44629	1.64699
0.805609	-5.9314e+06	1.0271	1.5309	1.36471	2.12953					0.960183	-5.93139e+06	1.72095	1.04896	1.4503	1.62631
0.888052	-5.9314e+06	1.03131	1.53339	1.36303	2.14632					1.05781	-5.93139e+06	1.75073	1.04092	1.45581	1.59752
0.978917	-5.93141e+06	1.0247	1.54415	1.36082	2.16734					1.097	-5.93139e+06	1.75838	1.04535	1.45588	1.59976
1.06662	-5.93141e+06	1.02691	1.5483	1.3593	2.18448					1.17486	-5.93139e+06	1.78142	1.03943	1.45942	1.58215
1.15901	-5.93141e+06	1.02241	1.55754	1.35749	2.20407					1.26407	-5.9314e+06	1.79925	1.0422	1.46336	1.56227
1.24658	-5.93141e+06	1.02314	1.56399	1.35636	2.21867					1.30325	-5.9314e+06	1.81633	1.03476	1.46309	1.56742
1.33941	-5.93141e+06	1.02045	1.57148	1.35476	2.23717					1.3528	-5.9314e+06	1.82221	1.04039	1.46453	1.55973
1.42979	-5.93142e+06	1.02058	1.57819	1.35403	2.25107					1.40735	-5.9314e+06	1.83496	1.03526	1.46565	1.55513
1.52318	-5.93142e+06	1.01817	1.58591	1.35266	2.26804					1.48755	-5.9314e+06	1.85448	1.03453	1.46934	1.53745
1.61315	-5.93142e+06	1.01852	1.59238	1.35218	2.28041					1.51135	-5.9314e+06	1.86039	1.03486	1.46862	1.5438
1.70664	-5.93142e+06	1.01614	1.60015	1.351	2.29614					1.51772	-5.9314e+06	1.86703	1.03126	1.47003	1.53603
1.79685	-5.93142e+06	1.01667	1.60624	1.35063	2.30772					1.5656	-5.9314e+06	1.87722	1.03017	1.47188	1.52713
1.8904	-5.93142e+06	1.01429	1.61408	1.34963	2.32232					1.63497	-5.9314e+06	1.88901	1.03312	1.47325	1.52216
1.98047	-5.93142e+06	1.0151	1.61967	1.34936	2.33306					1.70363	-5.9314e+06	1.90552	1.03056	1.47457	1.51804
2.0739	-5.93142e+06	1.01252	1.62766	1.34847	2.34682					1.7674	-5.9314e+06	1.91607	1.03307	1.47537	1.5163
2.16371	-5.93143e+06	1.01376	1.63251	1.34829	2.3569					1.83651	-5.9314e+06	1.93261	1.03152	1.47696	1.51063
2.25711	-5.93143e+06	1.01081	1.64078	1.34749	2.36991					1.89824	-5.9314e+06	1.94411	1.03252	1.47749	1.51057
2.34635	-5.93143e+06	1.01268	1.6446	1.34737	2.37951					1.95559	-5.9314e+06	1.95807	1.03247	1.47893	1.50482
2.43896	-5.93143e+06	1.0092	1.6533	1.34669	2.39149					1.99718	-5.9314e+06	1.96667	1.03306	1.47882	1.50764
2.52773	-5.93143e+06	1.01147	1.65637	1.34656	2.40076					2.0536	-5.9314e+06	1.98131	1.03171	1.47998	1.50313
2.61936	-5.93143e+06	1.00808	1.66471	1.34602	2.41187					2.10001	-5.9314e+06	1.99	1.03311	1.47995	1.50497
2.70857	-5.93143e+06	1.01004	1.66796	1.34586	2.42095					2.16825	-5.9314e+06	2.00567	1.0315	1.48099	1.50176
2.8001	-5.93143e+06	1.00726	1.67539	1.34538	2.43175					2.22934	-5.9314e+06	2.01709	1.03266	1.48121	1.50292
2.88786	-5.93143e+06	1.00802	1.68077	1.3454	2.43927					2.29734	-5.9314e+06	2.0326	1.03152	1.48225	1.49919
2.98094	-5.93143e+06	1.00651	1.68654	1.34474	2.45091					2.36096	-5.9314e+06	2.04874	1.02997	1.48388	1.49461
3.07179	-5.93143e+06	1.00691	1.69139	1.34485	2.45922					2.42773	-5.9314e+06	2.06316	1.03064	1.4845	1.49432
3.16451	-5.93144e+06	1.00539	1.69708	1.34422	2.47031					2.50145	-5.9314e+06	2.0797	1.02986	1.48537	1.49164
3.25444	-5.93144e+06	1.0061	1.70145	1.34442	2.47819					2.57495	-5.9314e+06	2.09578	1.03035	1.48589	1.49098
3.34518	-5.93144e+06	1.00414	1.7073	1.34381	2.48831					2.64994	-5.93141e+06	2.11432	1.03029	1.48645	1.48932
3.43322	-5.93144e+06	1.00537	1.71094	1.34403	2.49544					2.72297	-5.93141e+06	2.1303	1.02944	1.4869	1.48824
3.52165	-5.93144e+06	1.00318	1.71686	1.34354	2.50451					2.79121	-5.93141e+06	2.14709	1.03065	1.4869	1.4891
3.60822	-5.93144e+06	1.00447	1.72023	1.34365	2.51094					2.84788	-5.93141e+06	2.16167	1.02823	1.48747	1.48642
3.69667	-5.93144e+06	1.00255	1.72591	1.3433	2.51974					2.87921	-5.93141e+06	2.16609	1.03012	1.48689	1.49001
3.78477	-5.93144e+06	1.00347	1.72965	1.34328	2.52622					2.92576	-5.93141e+06	2.17717	1.02841	1.48781	1.48546
3.87447	-5.93144e+06	1.00172	1.73528	1.34301	2.53506					2.99403	-5.93141e+06	2.1908	1.02959	1.48761	1.48749
3.96155	-5.93144e+06	1.00259	1.739	1.34299	2.54098					3.07294	-5.93141e+06	2.21106	1.02883	1.48853	1.48336
4.05025	-5.93144e+06	1.00084	1.7449	1.34274	2.54891					3.14452	-5.93141e+06	2.22731	1.02937	1.48815	1.4863
4.13709	-5.93144e+06	1.00138	1.74922	1.34273	2.55468					3.22425	-5.93141e+06	2.24837	1.02863	1.48901	1.48222
4.22555	-5.93144e+06	1.00023	1.75436	1.34247	2.56233					3.29616	-5.93141e+06	2.26483	1.02897	1.48861	1.48516
4.31152	-5.93144e+06	1.00057	1.75818	1.34252	2.56818					3.37206	-5.93141e+06	2.28516	1.02846	1.48946	1.48113
4.39829	-5.93144e+06	0.999718	1.76299	1.34226	2.57516					3.43757	-5.93141e+06	2.30112	1.02843	1.48916	1.4834
4.48542	-5.93144e+06	0.999725	1.76701	1.34229	2.58158					3.50784	-5.93141e+06	2.31927	1.02806	1.4898	1.48055
4.57461	-5.93144e+06	0.999125	1.77164	1.34202	2.58891					3.57763	-5.93141e+06	2.33512	1.0283	1.48958	1.48241
4.66034	-5.93144e+06	0.998916	1.77581	1.3421	2.59506					3.65065	-5.93141e+06	2.35364	1.02772	1.49012	1.48015
4.74729	-5.93144e+06	0.998575	1.77979	1.34191	2.60168					3.72164	-5.93141e+06	2.36928	1.02814	1.49001	1.48132
4.83239	-5.93144e+06	0.99817	1.78396	1.34182	2.60777					3.79517	-5.93141e+06	2.38708	1.02741	1.49045	1.47968
4.91989	-5.93144e+06	0.99807	1.78773	1.3418	2.61425					3.86809	-5.93141e+06	2.40282	1.02811	1.49045	1.48023
5.00764	-5.93144e+06	0.997247	1.79244	1.34149	2.62101					3.94191	-5.93141e+06	2.41979	1.02684	1.49079	1.47917
5.09089	-5.93144e+06	0.997823	1.79519	1.34171	2.62684					4.0145	-5.93141e+06	2.43539	1.02854	1.49091	1.47909
5.17353	-5.93144e+06	0.996195	1.79997	1.34137	2.63214					4.0841	-5.93141e+06	2.45054	1.02612	1.49108	1.47897
5.25149	-5.93144e+06	0.997722	1.80138	1.3415	2.63706					4.15228	-5.93141e+06	2.46553	1.0289	1.49139	1.47795
5.32331	-5.93144e+06	0.995521	1.80577	1.34127	2.64124					4.20941	-5.93141e+06	2.47714	1.02577	1.49138	1.47871
5.26296	-5.93144e+06	0.993424	1.80572	1.34108	2.63955					4.25222	-5.93141e+06	2.48645	1.02858	1.49171	1.47753
5.21712	-5.93144e+06	0.996287	1.80213	1.34145	2.63587					4.27656	-5.93141e+06	2.48965	1.02642	1.49159	1.47847
5.24754	-5.93144e+06	0.999227	1.80038	1.34176	2.63468					4.24759	-5.93141e+06	2.48368	1.02545	1.49141	1.47901
5.28246	-5.93144e+06	0.996274	1.80387	1.34141	2.63806					4.21479	-5.93141e+06	2.47826	1.02574	1.49138	1.47869
5.27535	-5.93144e+06	0.993559	1.80633	1.34116	2.63955					4.24913	-5.93141e+06	2.48529	1.02508	1.49148	1.47859
5.28858	-5.93144e+06	0.997551	1.80363	1.34131	2.6412					4.29106	-5.93141e+06	2.49222	1.02642	1.49164	1.47825
5.29717	-5.93144e+06	1.00136	1.79989	1.34143	2.64019					4.23346	-5.93141e+06	2.48088	1.02827	1.49156	1.47804
5.31841	-5.93144e+06	0.997522	1.80436	1.34132	2.64191					4.17951	-5.93141e+06	2.47113	1.02636	1.4913	1.47864
5.32131	-5.93144e+06	0.994167	1.8077	1.34133	2.64332					4.23661	-5.93141e+06	2.48232	1.02431	1.49136	1.47889
5.31266	-5.93144e+06	0.997501	1.80482	1.34103	2.64396					4.30846	-5.93141e+06	2.49546	1.02617	1.49165	1.47821
5.33782	-5.93144e+06	1.0003	1.80305	1.34069	2.64387					4.38341	-5.93141e+06	2.51007	1.02423	1.49177	1.47832
5.35234	-5.93144e+06	0.996698	1.80689	1.34108	2.64562					4.45808	-5.93141e+06	2.52288	1.02601	1.49206	1.47764
5.35104	-5.93144e+06	0.993984	1.80916	1.34155	2.6467					4.39335	-5.93141e+06	2.5112	1.02785	1.49198	1.47743
5.332	-5.93144e+06	0.996379	1.80672	1.34083	2.64648					4.35154	-5.93141e+06	2.50545	1.02604	1.49177	1.47788
5.33789	-5.93144e+06	0.994549	1.80921	1.34154	2.64806					4.31539	-5.93141e+06	2.49893	1.02769	1.4918	1.47731
5.34385	-5.93144e+06	0.994709	1.80978	1.34157	2.64894					4.3904	-5.93141e+06	2.51212	1.02681	1.49196	1.47705
5.38847	-5.93144e+06	0.996102	1.81046	1.34125	2.65022					4.44977	-5.93141e+06	2.52152	1.02823	1.49226	1.47647
5.39621	-5.93144e+06	0.995931	1.81099	1.34087	2.65315					4.50885	-5.93141e+06	2.52999	1.02684	1.49234	1.47676
5.39451	-5.93144e+06	0.996319	1.8112	1.34176	2.65109					4.45244	-5.93141e+06	2.52145	1.02557	1.49204	1.47726
5.38955	-5.93144e+06	0.996444	1.81039	1.34082	2.65372					4.40196	-5.93141e+06	2.51446	1.02702	1.492	1.47689
5.41465	-5.93144e+06	0.995982	1.81149	1.33987	2.65672					4.45218	-5.93141e+06	2.52221	1.02804	1.49227	1.47651
5.42681	-5.93144e+06	0.996266	1.8121	1.34092	2.65506					4.46832	-5.93141e+06	2.52186	1.02523	1.49211	1.47726
5.40883	-5.93144e+06	0.996493	1.81122	1.34183	2.65394					4.4962	-5.93141e+06	2.51999	1.02937	1.49276	1.47612
5.39093	-5.93144e+06	0.996755	1.81042	1.34099	2.65297					4.50546	-5.93141e+06	2.515	1.02683	1.49263	1.47721
5.40395	-5.93144e+06	0.996714	1.811	1.34033	2.65327					4.48321	-5.93141e+06	2.51608	1.02518	1.49239	1.47757
5.40305	-5.93144e+06	0.997189	1.81066	1.3412	2.65173					4.47323	-5.93141e+06	2.51887	1.02682	1.49236	1.47736
5.40602	-5.93144e+06	0.997011	1.81096	1.3405	2.65155					4.44945	-5.93141e+06	2.51847	1.02583	1.49228	1.47694
5.39932	-5.93144e+06	0.995766	1.81099	1.34099	2.65341					4.45449	-5.93141e+06	2.51792	1.02607	1.49237	1.4766
5.39027	-5.93144e+06	0.997021	1.80998	1.34076	2.65152					4.42362	-5.93141e+06	2.51145	1.02737	1.49207	1.47783
5.39642	-5.93144e+06	0.995759	1.81085	1.34134	2.6532					4.38546	-5.93141e+06	2.50416	1.02625	1.49224	1.47606
5.41047	-5.93144e+06	0.99771	1.81021	1.34049	2.65198					4.4103	-5.93141e+06	2.51141	1.02533	1.4926	1.47401
5.42786	-5.93144e+06	0.996213	1.81191	1.34098	2.65283					4.4387	-5.93141e+06	2.51741	1.0262	1.49218	1.47699
5.4146	-5.93144e+06	0.99513	1.81234	1.34127	2.65283					4.42258	-5.93141e+06	2.51173	1.02688	1.49172	1.47994
5.40674	-5.93144e+06	0.996742	1.81014	1.34089	2.65409					4.40336	-5.93141e+06	2.50692	1.02666	1.49252	1.47478
5.39455	-5.93144e+06	0.995144	1.81144	1.34125	2.65235					4.42143	-5.93141e+06	2.51477	1.02641	1.49325	1.47021
5.39806	-5.93144e+06	0.994372	1.81254	1.34143	2.65168					4.42024	-5.93141e+06	2.51578	1.02652	1.49243	1.47509
5.40699	-5.93144e+06	0.997222	1.80919	1.34081	2.65459					4.41996	-5.93141e+06	2.51123	1.02675	1.49178	1.47922
5.41647	-5.93144e+06	0.995437	1.8115	1.34121	2.65371					4.42449	-5.93141e+06	2.51037	1.02682	1.49301	1.47281
5.41042	-5.93144e+06	0.994444	1.81246	1.34147	2.65315					4.42412	-5.93141e+06	2.50331	1.02707	1.49224	1.47743
5.40498	-5.93144e+06	0.996041	1.81084	1.34099	2.6535					4.41314	-5.93141e+06	2.5044	1.02717	1.49163	1.48046
5.40481	-5.93144e+06	0.997056	1.80982	1.34066	2.65363					4.4046	-5.93141e+06	2.5093	1.02656	1.49265	1.47449
5.40804	-5.93144e+06	0.995534	1.81104	1.34129	2.65376					4.39555	-5.93141e+06	2.50818	1.02724	1.49179	1.47884
5.40432	-5.93144e+06	0.997551	1.80927	1.34042	2.65459					4.41282	-5.93141e+06	2.50638	1.02803	1.49131	1.48148
5.39807	-5.93144e+06	0.995055	1.81103	1.34147	2.65277					4.43681	-5.93141e+06	2.51018	1.0265	1.49236	1.47688
5.38971	-5.93144e+06	0.998554	1.80785	1.34028	2.65193					4.42206	-5.93141e+06	2.514	1.02497	1.49286	1.47406
5.37471	-5.93144e+06	0.996361	1.80779	1.34115	2.65192					4.4015	-5.93141e+06	2.51221	1.02632	1.49236	1.47604
5.39152	-5.93144e+06	0.994736	1.80917	1.34152	2.65362					4.42931	-5.93141e+06	2.51208	1.02754	1.49221	1.47723
5.40917	-5.93144e+06	0.996846	1.81057	1.34103	2.65236					4.41712	-5.93141e+06	2.50735	1.02595	1.49238	1.47673
5.41352	-5.93144e+06	0.995365	1.81104	1.34121	2.65429					4.41837	-5.93141e+06	2.50097	1.02768	1.49236	1.47686
5.40295	-5.93144e+06	0.997217	1.81024	1.34099	2.65176					4.38978	-5.93141e+06	2.50017	1.02856	1.49216	1.47707
5.41724	-5.93144e+06	0.998513	1.81064	1.34095	2.65032					4.40985	-5.93141e+06	2.50898	1.02601	1.49229	1.47691
5.42289	-5.93144e+06	0.994102	1.81231	1.34084	2.65709					4.40936	-5.93141e+06	2.51196	1.02775	1.49232	1.47685
5.41227	-5.93144e+06	0.99721	1.80991	1.34128	2.65304					4.41926	-5.93141e+06	2.50962	1.02855	1.49239	1.47676
5.40992	-5.93144e+06	0.999158	1.80886	1.34176	2.65052					4.40731	-5.93141e+06	2.5046	1.02554	1.49217	1.47749
5.40616	-5.93144e+06	0.996793	1.81022	1.34115	2.65291					4.40165	-5.93141e+06	2.49672	1.02831	1.49225	1.47685
5.41189	-5.93144e+06	0.995284	1.81156	1.34068	2.6547					4.38776	-5.93141e+06	2.49895	1.02971	1.49229	1.4763
5.40756	-5.93144e+06	0.995373	1.81115	1.3409	2.65436					4.38143	-5.93141e+06	2.50371	1.02684	1.49215	1.47744
5.40405	-5.93144e+06	0.996415	1.81024	1.34123	2.6531					4.39168	-5.93141e+06	2.50179	1.02541	1.49209	1.47818
5.39187	-5.93144e+06	0.991079	1.81401	1.33966	2.65694					4.41502	-5.93141e+06	2.50021	1.02761	1.49228	1.477
5.37609	-5.93144e+06	0.994627	1.81092	1.34052	2.65485					4.38971	-5.93141e+06	2.50028	1.02864	1.4922	1.47647
5.3924	-5.93144e+06	0.996648	1.81048	1.341	2.6536					4.37093	-5.93141e+06	2.5021	1.02708	1.4921	1.47726
5.40656	-5.93144e+06	0.99485	1.81148	1.34087	2.65431					4.39243	-5.93141e+06	2.50194	1.02654	1.49217	1.47755
5.41268	-5.93144e+06	0.99676	1.81059	1.34112	2.65348					4.42089	-5.93141e+06	2.5027	1.02733	1.49231	1.47695
5.43718	-5.93144e+06	0.994266	1.81323	1.34098	2.65477					4.44991	-5.93141e+06	2.50133	1.02731	1.49259	1.47696
5.40337	-5.93144e+06	0.994285	1.81176	1.34097	2.65412					4.43081	-5.93141e+06	2.50354	1.02728	1.49255	1.47683
5.40561	-5.93144e+06	0.996831	1.80988	1.34116	2.65345					4.39995	-5.93141e+06	2.50307	1.02671	1.49212	1.47761
5.41164	-5.93144e+06	0.99488	1.81118	1.34103	2.65522					4.37255	-5.93141e+06	2.50187	1.02714	1.49215	1.47709
5.43156	-5.93144e+06	0.993826	1.81281	1.34103	2.6561					4.39973	-5.93141e+06	2.50225	1.0273	1.49235	1.47676
5.41522	-5.93144e+06	0.996819	1.81055	1.34104	2.65319					4.40506	-5.93141e+06	2.50256	1.0268	1.49229	1.47737
5.39641	-5.93144e+06	0.995925	1.81032	1.3411	2.65295					4.43448	-5.93141e+06	2.49794	1.02878	1.49287	1.47556
5.40831	-5.93144e+06	0.99569	1.81061	1.34113	2.65403					4.46122	-5.93141e+06	2.49557	1.02803	1.49296	1.47645
5.40249	-5.93144e+06	0.996216	1.81043	1.34103	2.65347					4.43067	-5.93141e+06	2.49891	1.02697	1.49258	1.47735
5.39431	-5.93144e+06	0.995864	1.81003	1.34114	2.65348					4.40604	-5.93141e+06	2.5011	1.02771	1.49243	1.47646
5.40284	-5.93144e+06	0.995891	1.81042	1.34111	2.65368					4.37666	-5.93141e+06	2.50014	1.02641	1.49211	1.47802
5.40552	-5.93144e+06	0.995991	1.81059	1.34109	2.6537					4.41188	-5.93141e+06	2.50083	1.02557	1.49215	1.47925
5.4182	-5.93144e+06	0.995934	1.81063	1.34092	2.65478					4.4186	-5.93141e+06	2.50007	1.0279	1.4926	1.47593
5.40485	-5.93144e+06	0.995985	1.81049	1.34107	2.65376					4.4272	-5.93141e+06	2.49831	1.02546	1.49204	1.47962
5.40655	-5.93144e+06	0.995957	1.81059	1.34114	2.65353					4.42301	-5.93141e+06	2.50179	1.02396	1.49162	1.48173
5.40353	-5.93144e+06	0.995969	1.81046	1.34111	2.65352					4.40757	-5.93141e+06	2.5028	1.02673	1.49229	1.4776
5.40486	-5.93144e+06	0.995986	1.81055	1.34107	2.65369					4.43056	-5.93141e+06	2.50302	1.0281	1.49274	1.47567
5.40573	-5.93144e+06	0.995967	1.81056	1.3411	2.65364					4.40306	-5.93141e+06	2.49942	1.02668	1.49225	1.47773
5.40098	-5.93144e+06	0.995853	1.80999	1.34143	2.65384					4.3806	-5.93141e+06	2.49898	1.02773	1.49253	1.47601
5.40196	-5.93144e+06	0.996006	1.81041	1.34105	2.65351					4.40455	-5.93141e+06	2.49978	1.02713	1.49242	1.47694
5.41914	-5.93144e+06	0.995831	1.81126	1.34128	2.65427					4.40225	-5.93141e+06	2.49947	1.02701	1.49238	1.47721
5.40491	-5.93144e+06	0.995977	1.81055	1.3411	2.65366					4.39302	-5.93141e+06	2.49776	1.02746	1.49255	1.47616
5.40476	-5.93144e+06	0.99598	1.81053	1.34108	2.65361					4.40167	-5.93141e+06	2.4991	1.02706	1.49242	1.47711
5.40482	-5.93144e+06	0.995975	1.81055	1.34109	2.65363					4.40285	-5.93141e+06	2.49895	1.02709	1.49243	1.47704
5.39643	-5.93144e+06	0.996169	1.80987	1.34096	2.65425					4.4123	-5.93141e+06	2.49824	1.02709	1.49248	1.47734
5.4046	-5.93144e+06	0.995979	1.81054	1.34109	2.65363					4.40603	-5.93141e+06	2.49821	1.02711	1.49247	1.47701
5.40495	-5.93144e+06	0.995975	1.81057	1.34109	2.65363					4.391	-5.93141e+06	2.49979	1.02691	1.49225	1.47792
5.40468	-5.93144e+06	0.995976	1.81055	1.34108	2.65359					4.40444	-5.93141e+06	2.49812	1.0271	1.49246	1.47706
5.40488	-5.93144e+06	0.995974	1.81057	1.34109	2.65364					4.4051	-5.93141e+06	2.49794	1.0271	1.49247	1.47707
5.40466	-5.93144e+06	0.995974	1.81056	1.34109	2.65361					4.40931	-5.93141e+06	2.4967	1.0272	1.49253	1.47701
5.40494	-5.93144e+06	0.995976	1.81057	1.34109	2.65364					4.40854	-5.93141e+06	2.49689	1.02711	1.49252	1.47706
5.40478	-5.93144e+06	0.995977	1.81056	1.34109	2.65362					4.3781	-5.93141e+06	2.50485	1.02822	1.49226	1.47642
5.40476	-5.93144e+06	0.995976	1.81056	1.34108	2.65361					4.40486	-5.93141e+06	2.49696	1.02709	1.49249	1.47708
5.38704	-5.93144e+06	0.99607	1.80959	1.33938	2.64866					4.40905	-5.93141e+06	2.49679	1.02722	1.49254	1.47699
5.40416	-5.93144e+06	0.995973	1.81054	1.34113	2.6536					4.40792	-5.93141e+06	2.49681	1.02712	1.49251	1.47707
5.40589	-5.93144e+06	0.995978	1.81062	1.34098	2.65359					4.37881	-5.93141e+06	2.50328	1.02845	1.49251	1.47544
5.40486	-5.93144e+06	0.995976	1.81055	1.34111	2.65366					4.40336	-5.93141e+06	2.49688	1.02707	1.49247	1.47711
5.40154	-5.93144e+06	0.995881	1.81128	1.33972	2.65071					4.4124	-5.93141e+06	2.49608	1.02739	1.49261	1.47679
5.40462	-5.93144e+06	0.995974	1.81057	1.34109	2.6536					4.40588	-5.93141e+06	2.49666	1.02713	1.4925	1.47705
5.40494	-5.93144e+06	0.995972	1.81058	1.34107	2.65359					4.4048	-5.93141e+06	2.49657	1.02715	1.4925	1.47704
5.40474	-5.93144e+06	0.995978	1.81057	1.34109	2.65362					4.40254	-5.93141e+06	2.49632	1.0271	1.49249	1.47706
5.40486	-5.93144e+06	0.995977	1.81056	1.34109	2.65363					4.40281	-5.93141e+06	2.49626	1.02715	1.4925	1.47705
5.40466	-5.93144e+06	0.995972	1.81057	1.34108	2.65358					4.42544	-5.93141e+06	2.49067	1.02591	1.49243	1.47731
5.40483	-5.93144e+06	0.995974	1.81057	1.34109	2.65362					4.40594	-5.93141e+06	2.49578	1.02724	1.49253	1.47703
5.40468	-5.93144e+06	0.995975	1.81057	1.34108	2.65359					4.39303	-5.93141e+06	2.49958	1.0264	1.49231	1.47723
5.40497	-5.93144e+06	0.995974	1.81058	1.34109	2.65365					4.40342	-5.93141e+06	2.49608	1.02715	1.4925	1.47706
5.40455	-5.93144e+06	0.995976	1.81056	1.34108	2.65356					4.40432	-5.93141e+06	2.49611	1.02714	1.4925	1.47704
5.40482	-5.93144e+06	0.995974	1.81057	1.34109	2.65362					4.40475	-5.93141e+06	2.49601	1.02717	1.4925	1.47706
5.40476	-5.93144e+06	0.995975	1.81057	1.34109	2.65361					4.40425	-5.93141e+06	2.49605	1.02716	1.4925	1.47707
5.4021	-5.93144e+06	0.996103	1.81017	1.33966	2.64975					4.40439	-5.93141e+06	2.49604	1.02714	1.4925	1.47705
5.40439	-5.93144e+06	0.995969	1.81058	1.34112	2.65358					4.40479	-5.93141e+06	2.49581	1.02719	1.49249	1.47712
5.40573	-5.93144e+06	0.995995	1.81055	1.34098	2.65365					4.40483	-5.93141e+06	2.49596	1.02714	1.49251	1.47703
5.40478	-5.93144e+06	0.995973	1.81056	1.3411	2.65364					4.39308	-5.93141e+06	2.50191	1.02971	1.49173	1.48182
5.40482	-5.93144e+06	0.995977	1.81058	1.34106	2.65357					4.38902	-5.93141e+06	2.51458	1.02811	1.49232	1.47873
5.40476	-5.93144e+06	0.995976	1.81057	1.34108	2.65361					4.40033	-5.93141e+06	2.50835	1.02697	1.49271	1.47628
5.40478	-5.93144e+06	0.995972	1.81057	1.34109	2.6536					4.41371	-5.93141e+06	2.49696	1.02804	1.4923	1.47858
5.40478	-5.93144e+06	0.995973	1.81057	1.34109	2.65363					4.41486	-5.93141e+06	2.49782	1.02667	1.4927	1.47618
5.40477	-5.93144e+06	0.995975	1.81057	1.34108	2.65359					4.41253	-5.93141e+06	2.48444	1.0303	1.49162	1.48148
5.40481	-5.93144e+06	0.995975	1.81057	1.34108	2.65362					4.41498	-5.93141e+06	2.47805	1.02919	1.49215	1.47888
5.40474	-5.93144e+06	0.995974	1.81057	1.34108	2.6536					4.41956	-5.93141e+06	2.4884	1.02762	1.49266	1.47657
5.40475	-5.93144e+06	0.995975	1.81057	1.34109	2.65361					4.40292	-5.93141e+06	2.49554	1.02772	1.49217	1.47838
5.40477	-5.93144e+06	0.995974	1.81057	1.34109	2.65361					4.40127	-5.93141e+06	2.4968	1.02694	1.49264	1.47632
5.40479	-5.93144e+06	0.995975	1.81057	1.34109	2.65362					4.41069	-5.93141e+06	2.49652	1.02779	1.49237	1.47855
5.40527	-5.93144e+06	0.995965	1.81062	1.34114	2.6537					4.4026	-5.93141e+06	2.49539	1.02737	1.49241	1.47767
5.40473	-5.93144e+06	0.995978	1.81056	1.34108	2.6536					4.40558	-5.93141e+06	2.49636	1.02706	1.49254	1.47679
5.40484	-5.93144e+06	0.995973	1.81058	1.34109	2.65362					4.43425	-5.93141e+06	2.49939	1.02786	1.4923	1.47901
5.40456	-5.93144e+06	0.995975	1.81055	1.3411	2.65362					4.40534	-5.93141e+06	2.49604	1.02726	1.49246	1.47735
5.40479	-5.93144e+06	0.995975	1.81057	1.34108	2.65359					4.40676	-5.93141e+06	2.4962	1.02709	1.49253	1.47686
5.40477	-5.93144e+06	0.995976	1.81056	1.34109	2.65363					4.41005	-5.93141e+06	2.49436	1.02761	1.49234	1.47825
5.40478	-5.93144e+06	0.995977	1.81057	1.34108	2.6536					4.4062	-5.93141e+06	2.49587	1.02724	1.49248	1.47728
5.40475	-5.93144e+06	0.995975	1.81057	1.34109	2.65361					4.40332	-5.93141e+06	2.49578	1.02714	1.4925	1.477
5.4188	-5.93144e+06	0.995718	1.81109	1.34328	2.6578					4.37843	-5.93141e+06	2.49535	1.02753	1.49233	1.47821
5.425	-5.93144e+06	0.996118	1.81155	1.33983	2.65332					4.40272	-5.93141e+06	2.49575	1.02715	1.49249	1.47706
5.42522	-5.93144e+06	0.995865	1.81171	1.34166	2.65478					4.40495	-5.93141e+06	2.49574	1.02718	1.4925	1.47709
5.41046	-5.93144e+06	0.995899	1.811	1.34127	2.65397					4.40413	-5.93141e+06	2.49584	1.02716	1.4925	1.47705
5.40422	-5.93144e+06	0.996003	1.81058	1.34099	2.65355					4.40396	-5.93141e+06	2.49579	1.02716	1.49249	1.47705

## Sheet: BETA1-TS2
irc1	to E-TI	HγThr1 – OγThr1	NζLys33 – HγThr1	C1SalA –O2SalA	OγThr1 – C1SalA									irc2	to E-I2	HγThr1 – OγThr1	NζLys33 – HγThr1	C1SalA –O2SalA	OγThr1 – C1SalA
0		2.54517	1.02298	2.17395	1.35966									0		2.54517	1.02298	2.17395	1.35966
0.1	-5.93137e+06	2.54356	1.02306	2.1401	1.36286									0.1	-5.93137e+06	2.54678	1.0229	2.2078	1.35659
0.199985	-5.93137e+06	2.54195	1.02314	2.10605	1.36633									0.199977	-5.93137e+06	2.54842	1.02283	2.24131	1.35378
0.299924	-5.93137e+06	2.54035	1.02322	2.07188	1.37009									0.299192	-5.93137e+06	2.55012	1.02277	2.27299	1.35144
0.399331	-5.93137e+06	2.53886	1.02331	2.03812	1.37398									0.351737	-5.93137e+06	2.5525	1.02277	2.27844	1.35138
0.499039	-5.93138e+06	2.53744	1.0234	2.00414	1.37813									0.448311	-5.93137e+06	2.55379	1.02272	2.30756	1.34945
0.598671	-5.93138e+06	2.53605	1.02348	1.97033	1.38247									0.483814	-5.93137e+06	2.55396	1.02273	2.30171	1.35018
0.698218	-5.93138e+06	2.53474	1.02358	1.9367	1.38696									0.567721	-5.93137e+06	2.55549	1.02273	2.31956	1.34915
0.797586	-5.93138e+06	2.53348	1.02367	1.90342	1.39161									0.622785	-5.93137e+06	2.55628	1.02275	2.32222	1.34915
0.896893	-5.93138e+06	2.53227	1.02376	1.87032	1.39643									0.682148	-5.93137e+06	2.55577	1.02279	2.32663	1.34895
0.996138	-5.93138e+06	2.53106	1.02385	1.83737	1.40141									0.755891	-5.93137e+06	2.55698	1.02283	2.33407	1.34853
1.09453	-5.93139e+06	2.52979	1.02394	1.80492	1.40655									0.815059	-5.93137e+06	2.55786	1.02277	2.34212	1.34813
1.19388	-5.93139e+06	2.5287	1.02403	1.77207	1.41177									0.883652	-5.93137e+06	2.55802	1.0228	2.34397	1.34815
1.29134	-5.93139e+06	2.52726	1.02414	1.74124	1.41704									0.962075	-5.93137e+06	2.55791	1.02281	2.35147	1.34778
1.39091	-5.9314e+06	2.52623	1.02422	1.70829	1.42261									1.03015	-5.93137e+06	2.55727	1.02281	2.35081	1.34798
1.47607	-5.9314e+06	2.52349	1.02435	1.6841	1.42764									1.11708	-5.93137e+06	2.55664	1.02282	2.35977	1.3475
1.56765	-5.9314e+06	2.52449	1.02438	1.65149	1.4331									1.18532	-5.93137e+06	2.55522	1.02284	2.35555	1.34788
1.62802	-5.9314e+06	2.51859	1.02451	1.63406	1.43634									1.22525	-5.93137e+06	2.55526	1.02284	2.36477	1.34727
1.71626	-5.9314e+06	2.51785	1.02458	1.61074	1.44063									1.25092	-5.93137e+06	2.55559	1.02286	2.35828	1.34777
1.76358	-5.93141e+06	2.51466	1.02465	1.60557	1.4423									1.28552	-5.93137e+06	2.55704	1.02287	2.35526	1.34814
1.85632	-5.93141e+06	2.51472	1.02468	1.58036	1.44706									1.23498	-5.93137e+06	2.55784	1.02286	2.36194	1.34763
1.87859	-5.93141e+06	2.51213	1.02473	1.5874	1.44639									1.21893	-5.93137e+06	2.55587	1.02284	2.36258	1.34744
1.96292	-5.93141e+06	2.51106	1.0248	1.5687	1.44995									1.15567	-5.93137e+06	2.55688	1.02283	2.3594	1.34765
2.02716	-5.93141e+06	2.51119	1.02482	1.56152	1.45173									1.1866	-5.93137e+06	2.55711	1.02283	2.36216	1.34755
2.09936	-5.93141e+06	2.51301	1.02477	1.54874	1.45434									1.24296	-5.93137e+06	2.55504	1.02287	2.36055	1.34757
2.14415	-5.93141e+06	2.51262	1.02479	1.55011	1.45456									1.19193	-5.93137e+06	2.55656	1.02283	2.3614	1.34757
2.21732	-5.93141e+06	2.51311	1.02479	1.53881	1.45677									1.19072	-5.93137e+06	2.55662	1.02283	2.36145	1.34757
2.26373	-5.93141e+06	2.51265	1.02485	1.54006	1.45673									1.19031	-5.93137e+06	2.55663	1.02283	2.36143	1.34757
2.31077	-5.93141e+06	2.51189	1.02474	1.53776	1.45717									1.19026	-5.93137e+06	2.55663	1.02283	2.36146	1.34757
2.36053	-5.93141e+06	2.51175	1.02479	1.53386	1.45759									1.14889	-5.93137e+06	2.55981	1.02286	2.3632	1.3478
2.3437	-5.93141e+06	2.51251	1.02487	1.52937	1.45854									1.18811	-5.93137e+06	2.55673	1.02283	2.36139	1.34756
2.40985	-5.93141e+06	2.51393	1.02487	1.52283	1.45975									1.19154	-5.93137e+06	2.55656	1.02283	2.36152	1.34757
2.44318	-5.93141e+06	2.51622	1.02478	1.5262	1.45936									1.19026	-5.93137e+06	2.55662	1.02283	2.36143	1.34757
2.49679	-5.93141e+06	2.51749	1.02471	1.51899	1.46072									1.19094	-5.93137e+06	2.5566	1.02283	2.36147	1.34757
2.51557	-5.93141e+06	2.52033	1.02461	1.52414	1.45978									1.19032	-5.93137e+06	2.55663	1.02283	2.36144	1.34758
2.56268	-5.93141e+06	2.52063	1.02465	1.51781	1.4613									1.19085	-5.93137e+06	2.5566	1.02283	2.36144	1.34758
2.58451	-5.93141e+06	2.52359	1.02461	1.52167	1.46065									1.19015	-5.93137e+06	2.55662	1.02283	2.36145	1.34756
2.63238	-5.93141e+06	2.52399	1.02462	1.51719	1.46185									1.19092	-5.93137e+06	2.55658	1.02283	2.36147	1.34754
2.65943	-5.93141e+06	2.52543	1.0246	1.51976	1.46155									1.19057	-5.93137e+06	2.55661	1.02283	2.36144	1.34757
2.68655	-5.93141e+06	2.52403	1.02465	1.51532	1.46275									1.19045	-5.93137e+06	2.55661	1.02283	2.36145	1.34757
2.68669	-5.93141e+06	2.52359	1.02473	1.51828	1.46218									1.21027	-5.93137e+06	2.55437	1.02262	2.36226	1.34393
2.68358	-5.93141e+06	2.52257	1.02484	1.51779	1.4621									1.18988	-5.93137e+06	2.55649	1.02283	2.36136	1.3476
2.68168	-5.93141e+06	2.52008	1.02506	1.51844	1.46224									1.19832	-5.93137e+06	2.55676	1.02282	2.36178	1.34745
2.68701	-5.93141e+06	2.52277	1.02489	1.51772	1.46257									1.19014	-5.93137e+06	2.55663	1.02283	2.36144	1.34757
2.68856	-5.93141e+06	2.52611	1.02487	1.51797	1.46227									1.19118	-5.93137e+06	2.55658	1.02283	2.36148	1.34757
2.68516	-5.93141e+06	2.52487	1.02497	1.5184	1.46199									1.1901	-5.93137e+06	2.55663	1.02283	2.36143	1.34758
2.70767	-5.93141e+06	2.52524	1.02518	1.51629	1.46264									1.19136	-5.93137e+06	2.55657	1.02283	2.36147	1.34755
2.76199	-5.93141e+06	2.52778	1.02522	1.51351	1.46312									1.19055	-5.93137e+06	2.55661	1.02283	2.36144	1.34757
2.80504	-5.93141e+06	2.52755	1.02521	1.51206	1.46362									1.19071	-5.93137e+06	2.5566	1.02283	2.36145	1.34757
2.80495	-5.93141e+06	2.52745	1.02519	1.51134	1.46373									1.19561	-5.93137e+06	2.55649	1.02268	2.3628	1.34647
2.86915	-5.93141e+06	2.52919	1.02507	1.5077	1.46453									1.19023	-5.93137e+06	2.55655	1.02283	2.36143	1.34758
2.92641	-5.93141e+06	2.52922	1.02495	1.50788	1.46507									1.1906	-5.93137e+06	2.55663	1.02283	2.36147	1.34756
2.9776	-5.93141e+06	2.5293	1.02498	1.5061	1.4654									1.19038	-5.93137e+06	2.55659	1.02283	2.36143	1.34757
2.95801	-5.93141e+06	2.52941	1.02505	1.50404	1.46535									1.19078	-5.93137e+06	2.55661	1.02283	2.36144	1.34758
2.94678	-5.93141e+06	2.52958	1.0252	1.50751	1.46489									1.19053	-5.93137e+06	2.55661	1.02283	2.36144	1.34757
2.95431	-5.93141e+06	2.52888	1.02507	1.51086	1.46461									1.19077	-5.93137e+06	2.5566	1.02283	2.36145	1.34756
2.97097	-5.93141e+06	2.52901	1.02505	1.50658	1.46538									1.19043	-5.93137e+06	2.55659	1.02283	2.36143	1.34756
2.96592	-5.93141e+06	2.5294	1.02516	1.50295	1.46573									1.19096	-5.93137e+06	2.55656	1.02283	2.36146	1.34756
2.95019	-5.93141e+06	2.52995	1.02527	1.50629	1.46516									1.1903	-5.93137e+06	2.55661	1.02283	2.36143	1.34757
2.95627	-5.93141e+06	2.5292	1.02516	1.50872	1.4651									1.19065	-5.93137e+06	2.5566	1.02283	2.36144	1.34757
2.97302	-5.93141e+06	2.5295	1.02501	1.50478	1.46598									1.19037	-5.93137e+06	2.5566	1.02283	2.36142	1.34756
2.97278	-5.93141e+06	2.52914	1.02507	1.50192	1.46618									1.19075	-5.93137e+06	2.55661	1.02283	2.36145	1.34757
2.96652	-5.93141e+06	2.52974	1.02512	1.50417	1.46557									1.19026	-5.93137e+06	2.55657	1.02283	2.36142	1.34755
2.96515	-5.93141e+06	2.5301	1.025	1.50581	1.46563									1.19067	-5.93137e+06	2.55661	1.02283	2.36145	1.34757
2.98124	-5.93141e+06	2.53029	1.02491	1.50384	1.46629									1.19051	-5.93137e+06	2.5566	1.02283	2.36144	1.34757
2.99701	-5.93141e+06	2.53159	1.02486	1.50504	1.4664									1.19076	-5.93137e+06	2.5566	1.02283	2.36145	1.34756
2.98887	-5.93141e+06	2.53189	1.02485	1.50555	1.46611									1.19045	-5.93137e+06	2.5566	1.02283	2.36143	1.34756
2.9839	-5.93141e+06	2.53014	1.02482	1.50375	1.46665									1.19081	-5.93137e+06	2.55659	1.02283	2.36146	1.34756
2.98184	-5.93141e+06	2.53031	1.02485	1.50517	1.46632									1.19035	-5.93137e+06	2.5566	1.02283	2.36142	1.34757
2.97419	-5.93141e+06	2.53197	1.02479	1.50648	1.46593									1.19096	-5.93137e+06	2.55661	1.02283	2.36147	1.34759
2.98118	-5.93141e+06	2.53135	1.02475	1.50535	1.4666									1.19061	-5.93137e+06	2.55661	1.02283	2.36144	1.34757
2.98325	-5.93141e+06	2.53123	1.02481	1.50458	1.46675									1.19065	-5.93137e+06	2.5566	1.02283	2.36145	1.34757
2.98559	-5.93141e+06	2.53101	1.02487	1.50486	1.46627									1.19053	-5.93137e+06	2.55661	1.02283	2.36143	1.34757
2.97364	-5.93141e+06	2.52926	1.02482	1.50534	1.46627									1.22055	-5.93137e+06	2.55621	1.02299	2.36459	1.34884
2.9705	-5.93141e+06	2.53046	1.02475	1.50443	1.46657									1.19118	-5.93137e+06	2.55672	1.02283	2.36151	1.34756
2.97899	-5.93141e+06	2.53199	1.02479	1.50334	1.46647									1.19001	-5.93137e+06	2.55645	1.02284	2.3614	1.3476
2.98202	-5.93141e+06	2.53123	1.02486	1.5046	1.46632									1.19066	-5.93137e+06	2.5566	1.02283	2.36146	1.34755
2.97148	-5.93141e+06	2.52982	1.02481	1.50588	1.46653									1.19024	-5.93137e+06	2.55657	1.02283	2.3614	1.34757
2.96829	-5.93141e+06	2.53042	1.02476	1.50427	1.46674									1.19112	-5.93137e+06	2.55661	1.02283	2.36146	1.34758
2.97569	-5.93141e+06	2.53083	1.0248	1.50281	1.46661									1.19025	-5.93137e+06	2.55659	1.02283	2.36141	1.34757
2.98131	-5.93141e+06	2.53148	1.02481	1.50466	1.46634									1.19105	-5.93137e+06	2.5566	1.02283	2.36148	1.34757
2.97031	-5.93141e+06	2.53121	1.02474	1.50628	1.46639									1.19034	-5.93137e+06	2.55659	1.02283	2.36141	1.34756
2.9654	-5.93141e+06	2.5306	1.02473	1.50382	1.4669									1.19099	-5.93137e+06	2.55661	1.02283	2.36147	1.34758
2.97135	-5.93141e+06	2.5301	1.02477	1.50183	1.46703									1.19058	-5.93137e+06	2.5566	1.02283	2.36144	1.34757
2.98056	-5.93141e+06	2.5311	1.02478	1.50421	1.46634									1.19069	-5.93137e+06	2.5566	1.02283	2.36145	1.34757
2.9679	-5.93141e+06	2.5313	1.02473	1.50621	1.46612									1.16497	-5.93137e+06	2.55388	1.02303	2.36033	1.35092
2.97097	-5.93141e+06	2.53056	1.02473	1.50328	1.46713									1.19015	-5.93137e+06	2.55665	1.02283	2.3613	1.34755
2.97384	-5.93141e+06	2.53175	1.02471	1.50539	1.46669									1.18997	-5.93137e+06	2.55654	1.02284	2.36154	1.34762
2.97667	-5.93141e+06	2.53193	1.02472	1.5062	1.46622									1.19019	-5.93137e+06	2.55659	1.02283	2.36139	1.34756
2.98794	-5.93141e+06	2.53081	1.02479	1.50326	1.46709									1.19051	-5.93137e+06	2.5566	1.02283	2.36145	1.34756
2.99854	-5.93141e+06	2.53172	1.02483	1.5048	1.46633									1.19038	-5.93137e+06	2.55658	1.02283	2.36142	1.34757
2.98635	-5.93141e+06	2.53174	1.02479	1.50573	1.46622									1.19055	-5.93137e+06	2.55663	1.02283	2.36144	1.34758
2.98367	-5.93141e+06	2.53079	1.02479	1.50357	1.46721									1.19052	-5.93137e+06	2.5566	1.02283	2.36144	1.34757
2.97237	-5.93141e+06	2.53211	1.02478	1.50563	1.46664									1.19056	-5.93137e+06	2.55661	1.02283	2.36144	1.34757
2.98275	-5.93141e+06	2.53281	1.02478	1.5062	1.4662									1.1906	-5.93137e+06	2.5566	1.02283	2.36143	1.34757
2.98659	-5.93141e+06	2.5305	1.02485	1.50323	1.46702									1.19898	-5.93137e+06	2.5575	1.02289	2.36506	1.34897
3.00005	-5.93141e+06	2.531	1.02483	1.50555	1.46632									1.1902	-5.93137e+06	2.55665	1.02283	2.36145	1.34756
2.98439	-5.93141e+06	2.53074	1.02483	1.50709	1.46624									1.19057	-5.93137e+06	2.55659	1.02283	2.36149	1.34757
2.97362	-5.93141e+06	2.53152	1.02478	1.50339	1.46704									1.19054	-5.93137e+06	2.55662	1.02283	2.36146	1.34757
2.9596	-5.93141e+06	2.53161	1.02479	1.50591	1.46686									1.19059	-5.93137e+06	2.55659	1.02283	2.36143	1.34756
2.97103	-5.93141e+06	2.53164	1.02479	1.50684	1.46659									1.19059	-5.93137e+06	2.5566	1.02283	2.36145	1.34757
2.98908	-5.93141e+06	2.53139	1.02484	1.50252	1.46685									1.19056	-5.93137e+06	2.55659	1.02283	2.36144	1.34757
3.00617	-5.93141e+06	2.5308	1.02483	1.50512	1.46649									1.20292	-5.93137e+06	2.55757	1.02298	2.36347	1.34978
2.98551	-5.93141e+06	2.53006	1.02482	1.50679	1.46652									1.19033	-5.93137e+06	2.55667	1.02283	2.36149	1.34756
2.97999	-5.93141e+06	2.53253	1.0248	1.50246	1.46706									1.19065	-5.93137e+06	2.55659	1.02283	2.36147	1.34757
2.95896	-5.93141e+06	2.5317	1.02482	1.50565	1.46688									1.19059	-5.93137e+06	2.55661	1.02283	2.36145	1.34756
2.97054	-5.93141e+06	2.53145	1.02481	1.50688	1.46658									1.19058	-5.93137e+06	2.5566	1.02283	2.36145	1.34757
2.99703	-5.93141e+06	2.53176	1.02483	1.50243	1.46695									1.20819	-5.93137e+06	2.55901	1.02303	2.3645	1.34989
3.01858	-5.93141e+06	2.53078	1.02483	1.50467	1.46658									1.19042	-5.93137e+06	2.55668	1.02283	2.36153	1.34756
2.9913	-5.93141e+06	2.53027	1.02483	1.50592	1.46658									1.19041	-5.93137e+06	2.5566	1.02283	2.36145	1.34758
2.98662	-5.93141e+06	2.53219	1.02481	1.50344	1.46697									1.19061	-5.93137e+06	2.5566	1.02283	2.36146	1.34756
2.96232	-5.93141e+06	2.53153	1.02485	1.50574	1.46682									1.19053	-5.93137e+06	2.55659	1.02283	2.36144	1.34757
2.98189	-5.93141e+06	2.53126	1.02482	1.50553	1.46669									1.19037	-5.93137e+06	2.55664	1.02283	2.36147	1.34759
2.99173	-5.93141e+06	2.53158	1.02483	1.50389	1.46693									1.19057	-5.93137e+06	2.5566	1.02283	2.36144	1.34757
3.01958	-5.93141e+06	2.53074	1.02479	1.50609	1.46659									1.19058	-5.93137e+06	2.5566	1.02283	2.36144	1.34757
2.97842	-5.93141e+06	2.529	1.02485	1.50727	1.46639									1.19064	-5.93137e+06	2.5566	1.02283	2.36144	1.34757
2.95332	-5.93141e+06	2.53072	1.02486	1.50492	1.46681									1.18979	-5.93137e+06	2.56011	1.02299	2.36503	1.35096
2.98107	-5.93141e+06	2.53066	1.02483	1.5038	1.467									1.18987	-5.93137e+06	2.55668	1.02283	2.36148	1.34757
3.01734	-5.93141e+06	2.53191	1.02477	1.50418	1.4668									1.19045	-5.93137e+06	2.55658	1.02283	2.36149	1.34759
2.98394	-5.93141e+06	2.53164	1.02479	1.50461	1.4667									1.19047	-5.93137e+06	2.55661	1.02283	2.36144	1.34756
2.97336	-5.93141e+06	2.53149	1.02486	1.50482	1.46685									1.19042	-5.93137e+06	2.5566	1.02283	2.36144	1.34757
2.9881	-5.93141e+06	2.53175	1.02482	1.50433	1.46686									1.19038	-5.93137e+06	2.55661	1.02283	2.36145	1.34757
3.00998	-5.93141e+06	2.53212	1.0248	1.5045	1.46694									1.19021	-5.93137e+06	2.5566	1.02283	2.36142	1.34758
3.00174	-5.93141e+06	2.53168	1.0248	1.50427	1.46682									1.19044	-5.93137e+06	2.55662	1.02283	2.36145	1.34757
2.97235	-5.93141e+06	2.53002	1.02489	1.50481	1.46693									1.19036	-5.93137e+06	2.5566	1.02283	2.36142	1.34757
2.99245	-5.93141e+06	2.53149	1.02481	1.50434	1.46688									1.1909	-5.93137e+06	2.55661	1.02283	2.36148	1.34756
3.01249	-5.93141e+06	2.5316	1.0248	1.50438	1.46686									1.19016	-5.93137e+06	2.55661	1.02283	2.36141	1.34758
2.99532	-5.93141e+06	2.53149	1.02482	1.50435	1.46688									1.19101	-5.93137e+06	2.55659	1.02283	2.36149	1.34755
2.99477	-5.93141e+06	2.53153	1.02482	1.50435	1.4669									1.19044	-5.93137e+06	2.55661	1.02283	2.36143	1.34757
2.99288	-5.93141e+06	2.53173	1.02484	1.50437	1.46695									1.19061	-5.93137e+06	2.5566	1.02283	2.36145	1.34757
2.99469	-5.93141e+06	2.53174	1.02482	1.50431	1.46696									1.19061	-5.93137e+06	2.5566	1.02283	2.36143	1.34756
3.00186	-5.93141e+06	2.53079	1.0248	1.50445	1.46663									1.19067	-5.93137e+06	2.5566	1.02283	2.36145	1.34756
2.99443	-5.93141e+06	2.53165	1.02482	1.50433	1.46693									1.19071	-5.93137e+06	2.55658	1.02283	2.36143	1.34756
2.99543	-5.93141e+06	2.53169	1.02482	1.50432	1.46695									1.17887	-5.93137e+06	2.55839	1.02285	2.36361	1.34916
2.99761	-5.93141e+06	2.53186	1.02482	1.5043	1.46696									1.19004	-5.93137e+06	2.55663	1.02283	2.36143	1.34756
3.00753	-5.93141e+06	2.53186	1.02482	1.50413	1.46706									1.19056	-5.93137e+06	2.55661	1.02283	2.36147	1.34757
2.99738	-5.93141e+06	2.53176	1.02482	1.50428	1.46697									1.19045	-5.93137e+06	2.55661	1.02283	2.36145	1.34757
2.9998	-5.93141e+06	2.53187	1.02482	1.50429	1.46697									1.19052	-5.93137e+06	2.55659	1.02283	2.3614	1.34757
3.05217	-5.93141e+06	2.53201	1.02481	1.50335	1.46729									1.19084	-5.93137e+06	2.55661	1.02283	2.36149	1.34756
3.00243	-5.93141e+06	2.5319	1.02482	1.50424	1.46699									1.19037	-5.93137e+06	2.55659	1.02283	2.36141	1.34758
3.00027	-5.93141e+06	2.53182	1.02482	1.50425	1.46698									1.19074	-5.93137e+06	2.5566	1.02283	2.36147	1.34756
2.99839	-5.93141e+06	2.53181	1.02482	1.5043	1.46697									1.19052	-5.93137e+06	2.5566	1.02283	2.36144	1.34757
2.99599	-5.93141e+06	2.53168	1.02482	1.50423	1.46696									1.19059	-5.93137e+06	2.55661	1.02283	2.36146	1.34757
2.996	-5.93141e+06	2.53175	1.02482	1.50435	1.46694									1.19039	-5.93137e+06	2.55661	1.02283	2.36143	1.34758
3.02618	-5.93141e+06	2.53078	1.02485	1.50009	1.46753									1.19059	-5.93137e+06	2.55662	1.02283	2.36147	1.34759
3.05789	-5.93141e+06	2.53197	1.02484	1.50192	1.46698									1.19057	-5.93137e+06	2.5565	1.02283	2.36124	1.34745
3.02296	-5.93141e+06	2.53178	1.02482	1.50419	1.46678									1.19062	-5.93137e+06	2.55659	1.02283	2.36146	1.34758
2.9952	-5.93141e+06	2.53178	1.02482	1.50323	1.46706									1.19052	-5.93137e+06	2.5566	1.02283	2.36142	1.34757
2.99415	-5.93141e+06	2.5316	1.02483	1.5049	1.4668									1.19061	-5.93137e+06	2.5566	1.02283	2.36145	1.34757
3.01235	-5.93141e+06	2.53106	1.02481	1.49984	1.46794									1.18609	-5.93137e+06	2.55609	1.02273	2.36218	1.34471
2.9823	-5.93141e+06	2.53109	1.02475	1.50227	1.46782									1.19069	-5.93137e+06	2.55652	1.02283	2.36138	1.34758
2.98965	-5.93141e+06	2.532	1.02478	1.50408	1.46726									1.19046	-5.93137e+06	2.55663	1.02283	2.36147	1.34756
2.99495	-5.93141e+06	2.53155	1.02488	1.50368	1.46694									1.19058	-5.93137e+06	2.55661	1.02283	2.36143	1.34757
2.99849	-5.93141e+06	2.53201	1.02482	1.50447	1.4669									1.17141	-5.93137e+06	2.55768	1.0229	2.35813	1.34854
3.04764	-5.93141e+06	2.53305	1.02487	1.50294	1.46724									1.18998	-5.93137e+06	2.55665	1.02283	2.3615	1.34757
3.00275	-5.93141e+06	2.5322	1.02484	1.50391	1.46709									1.19031	-5.93137e+06	2.55657	1.02283	2.36136	1.34757
3.00645	-5.93141e+06	2.53165	1.02483	1.50413	1.46694									1.19065	-5.93137e+06	2.55661	1.02283	2.36144	1.34757
3.02522	-5.93141e+06	2.53249	1.02478	1.50438	1.46662									1.19057	-5.93137e+06	2.5566	1.02283	2.36143	1.34757
2.99779	-5.93141e+06	2.53193	1.0248	1.50468	1.46677									1.19598	-5.93137e+06	2.55986	1.02285	2.35884	1.34707
3.00191	-5.93141e+06	2.5318	1.02483	1.50396	1.467									1.18409	-5.93137e+06	2.55488	1.02285	2.36031	1.34774
3.00338	-5.93141e+06	2.53102	1.02489	1.50533	1.46696									1.20279	-5.93137e+06	2.55729	1.02282	2.36206	1.34733
3.00478	-5.93141e+06	2.53179	1.02483	1.50465	1.46687									1.18958	-5.93137e+06	2.55654	1.02283	2.36132	1.34756
2.99303	-5.93141e+06	2.53173	1.02482	1.5039	1.46704									1.19015	-5.93137e+06	2.55655	1.02283	2.36137	1.34757
3.02879	-5.93141e+06	2.53223	1.02482	1.50266	1.46708									1.19035	-5.93137e+06	2.55661	1.02283	2.36142	1.34756
3.00807	-5.93141e+06	2.53192	1.02483	1.50456	1.46691									1.19037	-5.93137e+06	2.55659	1.02283	2.36141	1.34756
2.97436	-5.93141e+06	2.53211	1.02481	1.5035	1.46696									1.19035	-5.93137e+06	2.5566	1.02283	2.36143	1.34757
2.99787	-5.93141e+06	2.5317	1.02483	1.50432	1.467									1.19037	-5.93137e+06	2.5566	1.02283	2.36143	1.34757
3.02873	-5.93141e+06	2.53301	1.02482	1.50337	1.46686									1.19039	-5.93137e+06	2.55661	1.02283	2.36144	1.34758
2.99918	-5.93141e+06	2.53179	1.02482	1.50426	1.46697									1.17248	-5.93137e+06	2.55603	1.02293	2.36019	1.35026
2.99902	-5.93141e+06	2.53179	1.02482	1.50426	1.46697									1.18935	-5.93137e+06	2.55664	1.02283	2.36139	1.34756
2.99893	-5.93141e+06	2.53179	1.02482	1.50426	1.46697									1.19084	-5.93137e+06	2.55658	1.02283	2.36144	1.34759
2.99906	-5.93141e+06	2.53178	1.02482	1.50426	1.46697									1.19038	-5.93137e+06	2.5566	1.02283	2.36143	1.34756
3.04366	-5.93141e+06	2.53199	1.02481	1.50375	1.46717									1.1906	-5.93137e+06	2.5566	1.02283	2.36144	1.34756
3.00055	-5.93141e+06	2.53179	1.02482	1.50424	1.46698									1.16844	-5.93137e+06	2.55663	1.02282	2.36194	1.34735
2.99944	-5.93141e+06	2.53178	1.02482	1.50425	1.46697									1.18949	-5.93137e+06	2.55661	1.02283	2.36141	1.34757
2.99978	-5.93141e+06	2.53179	1.02482	1.50425	1.46697									1.19046	-5.93137e+06	2.5566	1.02283	2.36144	1.34757
2.99963	-5.93141e+06	2.53179	1.02482	1.50425	1.46697									1.19019	-5.93137e+06	2.55661	1.02283	2.36142	1.34757
3.02681	-5.93141e+06	2.53363	1.02483	1.50287	1.46881									1.19093	-5.93137e+06	2.5566	1.02283	2.36145	1.34755
3.00078	-5.93141e+06	2.5318	1.02482	1.50425	1.46699									1.19043	-5.93137e+06	2.5566	1.02283	2.36143	1.34757
2.9992	-5.93141e+06	2.53178	1.02483	1.50423	1.46696									1.19056	-5.93137e+06	2.5566	1.02283	2.36144	1.34757
2.99962	-5.93141e+06	2.53179	1.02482	1.50426	1.46697									1.19045	-5.93137e+06	2.55661	1.02283	2.36143	1.34757
2.99938	-5.93141e+06	2.53178	1.02482	1.50426	1.46696									1.20371	-5.93137e+06	2.55442	1.02304	2.36206	1.34843
2.99963	-5.93141e+06	2.53179	1.02482	1.50424	1.46697									1.19016	-5.93137e+06	2.55667	1.02283	2.36145	1.34757
2.99887	-5.93141e+06	2.53177	1.02482	1.50425	1.46696									1.19082	-5.93137e+06	2.55657	1.02283	2.36145	1.34757
2.99997	-5.93141e+06	2.5318	1.02482	1.50425	1.46697									1.19066	-5.93137e+06	2.5566	1.02283	2.36145	1.34757
2.99969	-5.93141e+06	2.53179	1.02482	1.50425	1.46697									1.19069	-5.93137e+06	2.5566	1.02283	2.36145	1.34757
3.04675	-5.93141e+06	2.53184	1.02474	1.50179	1.46675									1.20227	-5.93137e+06	2.55684	1.02313	2.36259	1.34986
3.00179	-5.93141e+06	2.53183	1.02482	1.50428	1.46696									1.19062	-5.93137e+06	2.55669	1.02283	2.36144	1.34756
2.99782	-5.93141e+06	2.53167	1.02484	1.50406	1.46704									1.19069	-5.93137e+06	2.55658	1.02283	2.36147	1.34758
2.99974	-5.93141e+06	2.53181	1.02482	1.50426	1.46698									1.19068	-5.93137e+06	2.55659	1.02283	2.36144	1.34756
3.00003	-5.93141e+06	2.53178	1.02482	1.50423	1.46698									1.17832	-5.93137e+06	2.55472	1.02287	2.35993	1.3471
2.99967	-5.93141e+06	2.53179	1.02482	1.50424	1.46698									1.19011	-5.93137e+06	2.55655	1.02283	2.36142	1.34757
3.00013	-5.93141e+06	2.53178	1.02482	1.50424	1.46696									1.19071	-5.93137e+06	2.55659	1.02283	2.36142	1.34757
2.99972	-5.93141e+06	2.53179	1.02482	1.50425	1.46697									1.19049	-5.93137e+06	2.5566	1.02283	2.36143	1.34757
2.9998	-5.93141e+06	2.5318	1.02482	1.50425	1.46697									1.19068	-5.93137e+06	2.55659	1.02283	2.36144	1.34757
2.98326	-5.93141e+06	2.52936	1.02472	1.50304	1.46497									1.19041	-5.93137e+06	2.5566	1.02283	2.36142	1.34757
2.9987	-5.93141e+06	2.53177	1.02483	1.5043	1.46694									1.19079	-5.93137e+06	2.55659	1.02283	2.36145	1.34757
3.00054	-5.93141e+06	2.53187	1.02481	1.50411	1.46702									1.1905	-5.93137e+06	2.55659	1.02283	2.36143	1.34756
2.99975	-5.93141e+06	2.5318	1.02482	1.50425	1.46698									1.19095	-5.93137e+06	2.5566	1.02283	2.36146	1.34757
2.99963	-5.93141e+06	2.5318	1.02482	1.50424	1.46697									1.19047	-5.93137e+06	2.55659	1.02283	2.36143	1.34757
2.99978	-5.93141e+06	2.5318	1.02482	1.50425	1.46698									1.19093	-5.93137e+06	2.55661	1.02283	2.36146	1.34758

## Sheet: BETA1-TS3
irc1	to E-I2	O2SalA –C3SalA	C3SalA – ClSalA				irc2	to E-PC	O2SalA –C3SalA	C3SalA – ClSalA
		2.09593	2.23692						2.09593	2.23692
0.1	-5.93135e+06	2.1297	2.2079				0.1	-5.93135e+06	2.06216	2.26595
0.199994	-5.93135e+06	2.16338	2.17892				0.199997	-5.93135e+06	2.02826	2.29489
0.299955	-5.93135e+06	2.19674	2.14984				0.29998	-5.93135e+06	1.99423	2.32379
0.39984	-5.93136e+06	2.22979	2.12079				0.399947	-5.93135e+06	1.96017	2.35272
0.49955	-5.93136e+06	2.26242	2.092				0.478154	-5.93136e+06	1.93579	2.37256
0.598924	-5.93137e+06	2.29443	2.06358				0.529963	-5.93136e+06	1.91704	2.38841
0.678388	-5.93137e+06	2.31757	2.04364				0.626825	-5.93137e+06	1.88446	2.41628
0.73911	-5.93137e+06	2.33926	2.02368				0.725346	-5.93137e+06	1.85094	2.44461
0.823897	-5.93137e+06	2.36571	1.99972				0.824374	-5.93138e+06	1.81701	2.4731
0.879486	-5.93138e+06	2.38362	1.98162				0.923369	-5.93139e+06	1.78298	2.50142
0.964886	-5.93138e+06	2.40946	1.95798				1.02237	-5.9314e+06	1.74898	2.52961
1.00041	-5.93138e+06	2.41817	1.94533				1.12124	-5.9314e+06	1.71524	2.55764
1.0793	-5.93138e+06	2.44217	1.9253				1.22006	-5.93141e+06	1.68199	2.58578
1.14118	-5.93139e+06	2.46156	1.91568				1.31808	-5.93142e+06	1.64992	2.61379
1.22133	-5.93139e+06	2.48474	1.90088				1.41624	-5.93143e+06	1.61865	2.64304
1.22452	-5.93139e+06	2.48476	1.90998				1.49031	-5.93143e+06	1.59839	2.66217
1.30211	-5.93139e+06	2.50451	1.89533				1.54939	-5.93144e+06	1.57835	2.67997
1.35671	-5.93139e+06	2.51663	1.89431				1.62797	-5.93144e+06	1.5542	2.70342
1.43889	-5.93139e+06	2.53673	1.88251				1.65534	-5.93144e+06	1.54264	2.71298
1.49715	-5.93139e+06	2.54765	1.8826				1.72037	-5.93145e+06	1.52669	2.73437
1.57796	-5.93139e+06	2.56569	1.8732				1.78628	-5.93145e+06	1.51689	2.75658
1.64314	-5.9314e+06	2.5771	1.87282				1.85799	-5.93146e+06	1.5063	2.78176
1.7219	-5.9314e+06	2.5929	1.86603				1.86255	-5.93146e+06	1.51517	2.78205
1.79208	-5.9314e+06	2.60435	1.86497				1.93064	-5.93146e+06	1.50165	2.8012
1.86767	-5.9314e+06	2.61743	1.86104				1.97965	-5.93146e+06	1.50286	2.81548
1.93888	-5.9314e+06	2.628	1.85889				2.05238	-5.93146e+06	1.49298	2.83588
2.00588	-5.9314e+06	2.63629	1.85854				2.11357	-5.93147e+06	1.4919	2.85379
2.07831	-5.9314e+06	2.64663	1.85492				2.1824	-5.93147e+06	1.48652	2.87271
2.14812	-5.9314e+06	2.65417	1.85534				2.2468	-5.93147e+06	1.48415	2.88984
2.22748	-5.9314e+06	2.66527	1.85176				2.29408	-5.93147e+06	1.48488	2.89773
2.30223	-5.9314e+06	2.67345	1.85193				2.34366	-5.93147e+06	1.48015	2.90655
2.38179	-5.9314e+06	2.68364	1.84956				2.4032	-5.93147e+06	1.481	2.91956
2.46063	-5.9314e+06	2.69246	1.84872				2.47526	-5.93147e+06	1.47689	2.93676
2.53183	-5.9314e+06	2.69982	1.84816				2.54182	-5.93147e+06	1.47683	2.95261
2.61148	-5.9314e+06	2.70829	1.84659				2.61201	-5.93147e+06	1.47431	2.96789
2.69043	-5.9314e+06	2.71713	1.84629				2.67376	-5.93148e+06	1.47335	2.97888
2.76715	-5.9314e+06	2.72462	1.84427				2.7112	-5.93148e+06	1.47413	2.98415
2.84224	-5.9314e+06	2.73124	1.84508				2.74345	-5.93148e+06	1.47144	2.98908
2.7848	-5.9314e+06	2.72656	1.84622				2.81032	-5.93148e+06	1.47051	3.0045
2.73583	-5.9314e+06	2.72256	1.84668				2.86368	-5.93148e+06	1.46865	3.01713
2.79475	-5.9314e+06	2.72888	1.84625				2.93026	-5.93148e+06	1.46934	3.03222
2.86715	-5.9314e+06	2.73806	1.84385				2.99971	-5.93148e+06	1.46762	3.0474
2.91934	-5.9314e+06	2.74214	1.8461				3.06579	-5.93148e+06	1.46848	3.06201
2.97701	-5.9314e+06	2.75014	1.84186				3.13379	-5.93148e+06	1.46707	3.07613
3.01032	-5.9314e+06	2.75453	1.83813				3.19203	-5.93148e+06	1.4678	3.08829
3.04804	-5.9314e+06	2.75624	1.84204				3.21458	-5.93148e+06	1.46708	3.09189
3.02466	-5.9314e+06	2.75252	1.84683				3.22126	-5.93148e+06	1.46694	3.09249
3.01996	-5.9314e+06	2.75391	1.84267				3.21272	-5.93148e+06	1.46606	3.09143
3.03039	-5.9314e+06	2.75644	1.83935				3.2165	-5.93148e+06	1.46751	3.0925
3.09963	-5.9314e+06	2.76202	1.84081				3.2183	-5.93148e+06	1.46933	3.09358
3.17159	-5.9314e+06	2.76903	1.84008				3.23272	-5.93148e+06	1.4675	3.09511
3.21767	-5.9314e+06	2.77307	1.83865				3.23758	-5.93148e+06	1.4658	3.09617
3.1843	-5.9314e+06	2.77105	1.83621				3.27702	-5.93148e+06	1.46713	3.1056
3.15317	-5.9314e+06	2.76662	1.83991				3.33009	-5.93148e+06	1.46589	3.1158
3.17546	-5.9314e+06	2.76693	1.84335				3.37197	-5.93148e+06	1.46575	3.12431
3.16246	-5.9314e+06	2.76395	1.8464				3.44236	-5.93148e+06	1.46581	3.1374
3.15655	-5.9314e+06	2.76637	1.84255				3.5163	-5.93148e+06	1.46564	3.1518
3.1774	-5.9314e+06	2.7708	1.83963				3.58923	-5.93148e+06	1.46572	3.16606
3.20839	-5.9314e+06	2.77218	1.8408				3.66341	-5.93148e+06	1.46564	3.18079
3.18371	-5.9314e+06	2.76928	1.84123				3.73473	-5.93148e+06	1.46555	3.19507
3.22572	-5.9314e+06	2.77532	1.83908				3.80091	-5.93148e+06	1.46599	3.20835
3.25236	-5.9314e+06	2.77574	1.84027				3.86044	-5.93148e+06	1.46508	3.22036
3.25533	-5.9314e+06	2.77592	1.84035				3.88381	-5.93148e+06	1.46662	3.22443
3.26221	-5.9314e+06	2.77756	1.84055				3.91112	-5.93148e+06	1.46504	3.2283
3.28084	-5.9314e+06	2.78027	1.83923				3.92826	-5.93148e+06	1.464	3.23373
3.2541	-5.9314e+06	2.77797	1.83838				3.9725	-5.93148e+06	1.46698	3.24383
3.21567	-5.9314e+06	2.77279	1.84023				3.97452	-5.93148e+06	1.46392	3.24636
3.25221	-5.9314e+06	2.77593	1.84112				3.96087	-5.93148e+06	1.46645	3.24423
3.30508	-5.9314e+06	2.78287	1.83874				3.96891	-5.93148e+06	1.46813	3.24485
3.34215	-5.9314e+06	2.7853	1.84035				3.99111	-5.93148e+06	1.46526	3.2483
3.38606	-5.9314e+06	2.7909	1.83829				4.00195	-5.93148e+06	1.46739	3.24836
3.36048	-5.9314e+06	2.78746	1.84078				4.00312	-5.93148e+06	1.4655	3.25066
3.38058	-5.9314e+06	2.79233	1.83603				3.98659	-5.93148e+06	1.46761	3.24994
3.38329	-5.9314e+06	2.79027	1.83963				3.99448	-5.93148e+06	1.46453	3.25162
3.38924	-5.9314e+06	2.78939	1.84221				3.99424	-5.93148e+06	1.47214	3.24909
3.39918	-5.9314e+06	2.79231	1.83937				4.00286	-5.93148e+06	1.46799	3.25037
3.39163	-5.9314e+06	2.79269	1.8376				3.99348	-5.93148e+06	1.4658	3.25041
3.40435	-5.9314e+06	2.79527	1.83642				3.99587	-5.93148e+06	1.46697	3.25257
3.40869	-5.9314e+06	2.79476	1.83865				4.00862	-5.93148e+06	1.46486	3.25608
3.42406	-5.9314e+06	2.79918	1.83625				4.01066	-5.93148e+06	1.46661	3.25705
3.40862	-5.9314e+06	2.79825	1.83491				3.99821	-5.93148e+06	1.46786	3.25365
3.38253	-5.9314e+06	2.79303	1.83717				4.00422	-5.93148e+06	1.46524	3.25437
3.40314	-5.9314e+06	2.79463	1.83817				4.00409	-5.93148e+06	1.46646	3.25175
3.43402	-5.9314e+06	2.79916	1.83718				4.00551	-5.93148e+06	1.46628	3.2539
3.40674	-5.9314e+06	2.79624	1.83731				4.00798	-5.93148e+06	1.46545	3.25551
3.38224	-5.9314e+06	2.79276	1.83718				4.00718	-5.93148e+06	1.46668	3.25674
3.36194	-5.9314e+06	2.78986	1.83827				4.00692	-5.93148e+06	1.46582	3.25583
3.39602	-5.9314e+06	2.79379	1.83901				4.00574	-5.93148e+06	1.46573	3.25589
3.41416	-5.9314e+06	2.79691	1.83686				3.99832	-5.93148e+06	1.46622	3.25602
3.38922	-5.9314e+06	2.79404	1.83628				3.99852	-5.93148e+06	1.46556	3.25634
3.40198	-5.9314e+06	2.79548	1.83832				4.00591	-5.93148e+06	1.468	3.2554
3.43022	-5.9314e+06	2.79995	1.83548				4.00016	-5.93148e+06	1.46527	3.25645
3.40455	-5.9314e+06	2.7965	1.83724				3.99642	-5.93148e+06	1.46806	3.25541
3.40742	-5.9314e+06	2.79691	1.83775				3.99075	-5.93148e+06	1.46654	3.25554
3.43867	-5.9314e+06	2.80329	1.83289				3.98771	-5.93148e+06	1.46532	3.25567
3.4304	-5.9314e+06	2.80056	1.83959				4.00306	-5.93148e+06	1.46656	3.2564
3.42454	-5.9314e+06	2.80142	1.83243				4.00253	-5.93148e+06	1.4648	3.25716
3.42683	-5.9314e+06	2.79814	1.83608				4.01242	-5.93148e+06	1.46621	3.2551
3.42033	-5.9314e+06	2.79836	1.83845				4.00513	-5.93148e+06	1.46705	3.25362
3.41987	-5.9314e+06	2.80034	1.83562				3.99814	-5.93148e+06	1.46587	3.25565
3.41696	-5.9314e+06	2.79873	1.83802				4.00295	-5.93148e+06	1.46518	3.25679
3.4134	-5.9314e+06	2.79795	1.83885				4.00319	-5.93148e+06	1.46585	3.25622
3.41707	-5.9314e+06	2.79851	1.83814				3.99839	-5.93148e+06	1.46533	3.25816
3.40917	-5.9314e+06	2.79804	1.83791				3.99283	-5.93148e+06	1.46613	3.25488
3.41686	-5.9314e+06	2.79876	1.83734				3.99067	-5.93148e+06	1.46555	3.25729
3.42543	-5.9314e+06	2.79821	1.83775				3.992	-5.93148e+06	1.46524	3.25939
3.42731	-5.9314e+06	2.79921	1.83794				3.99395	-5.93148e+06	1.46562	3.25766
3.4262	-5.9314e+06	2.80007	1.83713				3.99651	-5.93148e+06	1.46579	3.25639
3.42557	-5.9314e+06	2.80008	1.83676				4.01095	-5.93148e+06	1.46554	3.2581
3.40861	-5.9314e+06	2.79705	1.83766				4.00084	-5.93148e+06	1.4658	3.25679
3.36763	-5.9314e+06	2.79413	1.83685				3.99053	-5.93148e+06	1.46569	3.25819
3.41611	-5.9314e+06	2.80093	1.83645				3.99883	-5.93148e+06	1.46577	3.25711
3.42951	-5.9314e+06	2.799	1.83787				3.99945	-5.93148e+06	1.46578	3.25718
3.46091	-5.9314e+06	2.80349	1.8369				3.99939	-5.93148e+06	1.46577	3.25715
3.42604	-5.9314e+06	2.80025	1.83687				3.99602	-5.93148e+06	1.46629	3.25832
3.40793	-5.9314e+06	2.79739	1.83771				3.9991	-5.93148e+06	1.46578	3.25718
3.37475	-5.9314e+06	2.79347	1.83768				3.99935	-5.93148e+06	1.46579	3.25719
3.41536	-5.9314e+06	2.79894	1.8374				3.99926	-5.93148e+06	1.46578	3.25718
3.43428	-5.9314e+06	2.80184	1.83677				3.99835	-5.93148e+06	1.46596	3.25743
3.40626	-5.9314e+06	2.79852	1.83654				3.99926	-5.93148e+06	1.46578	3.25719
3.36629	-5.9314e+06	2.7922	1.83757				3.99924	-5.93148e+06	1.46578	3.25718
3.40323	-5.9314e+06	2.79679	1.83769				3.9993	-5.93148e+06	1.46579	3.25718
3.42637	-5.9314e+06	2.80053	1.83701				3.99922	-5.93148e+06	1.46578	3.25718
3.46527	-5.9314e+06	2.80447	1.83722				3.99924	-5.93148e+06	1.46578	3.25718
3.42955	-5.9314e+06	2.79967	1.83779				4.00629	-5.93148e+06	1.466	3.25571
3.40857	-5.9314e+06	2.79859	1.83691				3.99971	-5.93148e+06	1.46578	3.25717
3.35763	-5.9314e+06	2.79089	1.83889				3.99868	-5.93148e+06	1.4658	3.25715
3.4065	-5.9314e+06	2.79704	1.83869				3.99924	-5.93148e+06	1.46578	3.25717
3.4158	-5.9314e+06	2.79947	1.83661				3.99919	-5.93148e+06	1.46578	3.25717
3.42998	-5.9314e+06	2.79815	1.83888				4.00749	-5.93148e+06	1.46636	3.25763
3.40418	-5.9314e+06	2.79564	1.83973				3.99953	-5.93148e+06	1.46578	3.25719
3.39992	-5.9314e+06	2.79843	1.83696				3.99931	-5.93148e+06	1.46579	3.25717
3.39237	-5.9314e+06	2.79688	1.83793				3.99927	-5.93148e+06	1.46578	3.25717
3.40341	-5.9314e+06	2.79773	1.83807				4.00074	-5.93148e+06	1.4655	3.25828
3.4087	-5.9314e+06	2.79834	1.83724				3.99915	-5.93148e+06	1.46579	3.25718
3.42419	-5.9314e+06	2.7994	1.83761				3.99932	-5.93148e+06	1.46577	3.25717
3.4092	-5.9314e+06	2.7984	1.83775				3.99921	-5.93148e+06	1.46578	3.25717
3.40592	-5.9314e+06	2.79767	1.83761				4.01014	-5.93148e+06	1.46621	3.25638
3.40443	-5.9314e+06	2.79666	1.83747				3.99939	-5.93148e+06	1.46577	3.25716
3.42526	-5.9314e+06	2.79873	1.83728				3.99916	-5.93148e+06	1.46579	3.25718
3.42852	-5.9314e+06	2.79945	1.83731				3.99924	-5.93148e+06	1.46578	3.25717
3.42699	-5.9314e+06	2.79857	1.83756				3.98858	-5.93148e+06	1.46517	3.25767
3.41267	-5.9314e+06	2.79897	1.83726				3.99899	-5.93148e+06	1.46579	3.25718
3.41396	-5.9314e+06	2.79902	1.83755				3.99929	-5.93148e+06	1.46577	3.25717
3.41004	-5.9314e+06	2.79848	1.83745				3.99924	-5.93148e+06	1.46578	3.25718
3.4113	-5.9314e+06	2.79893	1.83732				4.01372	-5.93148e+06	1.46662	3.25663
3.41281	-5.9314e+06	2.79901	1.83744				3.99954	-5.93148e+06	1.46577	3.25717
3.3961	-5.9314e+06	2.79497	1.83841				3.99919	-5.93148e+06	1.4658	3.25718
3.41	-5.9314e+06	2.79874	1.83731				3.99935	-5.93148e+06	1.46578	3.25718
3.41493	-5.9314e+06	2.79931	1.83748				3.9991	-5.93148e+06	1.46577	3.25718
3.41125	-5.9314e+06	2.79893	1.83737				3.99932	-5.93148e+06	1.46578	3.25718
3.4107	-5.9314e+06	2.79884	1.83739				3.9992	-5.93148e+06	1.46578	3.25718
3.38222	-5.9314e+06	2.79748	1.83735				3.99928	-5.93148e+06	1.46578	3.25716
3.4086	-5.9314e+06	2.79873	1.83738				3.99915	-5.93148e+06	1.46578	3.25718
3.40994	-5.9314e+06	2.79888	1.83738				3.99926	-5.93148e+06	1.46578	3.25717
3.4106	-5.9314e+06	2.79894	1.83737				3.99923	-5.93148e+06	1.46578	3.25718
3.41417	-5.9314e+06	2.79952	1.83735				4.00403	-5.93148e+06	1.46564	3.25479
3.41283	-5.9314e+06	2.7993	1.83733				3.99926	-5.93148e+06	1.46578	3.25714
3.36543	-5.9314e+06	2.79461	1.83817				3.99933	-5.93148e+06	1.46578	3.25719
3.41074	-5.9314e+06	2.79908	1.83735				3.99928	-5.93148e+06	1.46578	3.25718
3.41232	-5.9314e+06	2.7994	1.83734				4.00783	-5.93148e+06	1.46629	3.25941
3.41186	-5.9314e+06	2.79929	1.83734				3.99967	-5.93148e+06	1.46577	3.25726
3.37772	-5.9314e+06	2.79915	1.83661				3.99918	-5.93148e+06	1.4658	3.25716
3.40659	-5.9314e+06	2.79866	1.83741				3.99924	-5.93148e+06	1.46578	3.25718
3.44438	-5.9314e+06	2.80409	1.83666				3.99922	-5.93148e+06	1.46578	3.25716
3.41074	-5.9314e+06	2.79923	1.83735				3.99936	-5.93148e+06	1.46578	3.2572
3.41017	-5.9314e+06	2.79924	1.83732				3.99925	-5.93148e+06	1.46578	3.25718
3.41013	-5.9314e+06	2.79922	1.83734				3.99934	-5.93148e+06	1.46578	3.25719
3.42795	-5.9314e+06	2.80532	1.83492				3.99927	-5.93148e+06	1.46578	3.25718
3.42056	-5.9314e+06	2.80063	1.83741				3.9993	-5.93148e+06	1.46578	3.25719
3.38203	-5.9314e+06	2.79563	1.83694				3.99923	-5.93148e+06	1.46578	3.25716
3.40863	-5.9314e+06	2.7991	1.83738				3.99928	-5.93148e+06	1.46578	3.25718
3.41332	-5.9314e+06	2.79981	1.83721				3.99928	-5.93148e+06	1.46578	3.25718
3.40859	-5.9314e+06	2.79913	1.83732				4.00052	-5.93148e+06	1.46578	3.25696
3.41049	-5.9314e+06	2.79941	1.83735				3.99934	-5.93148e+06	1.46578	3.25718
3.40978	-5.9314e+06	2.79932	1.83732				3.9992	-5.93148e+06	1.46578	3.25718
3.45669	-5.9314e+06	2.80747	1.83581				3.99928	-5.93148e+06	1.46578	3.25719
3.41146	-5.9314e+06	2.79962	1.83733				3.99925	-5.93148e+06	1.46578	3.25719
3.40784	-5.9314e+06	2.79901	1.8373				3.99933	-5.93148e+06	1.46578	3.25719
3.40978	-5.9314e+06	2.79934	1.83733				3.99924	-5.93148e+06	1.46578	3.25718
3.40926	-5.9314e+06	2.79926	1.83733				3.99927	-5.93148e+06	1.46578	3.25718
3.40992	-5.9314e+06	2.7994	1.83731				3.99935	-5.93148e+06	1.46578	3.2572
3.40913	-5.9314e+06	2.79925	1.83733				3.99927	-5.93148e+06	1.46578	3.25719
3.40989	-5.9314e+06	2.7994	1.83732				3.99931	-5.93148e+06	1.46578	3.25719
3.40913	-5.9314e+06	2.79926	1.83733				3.99917	-5.93148e+06	1.46578	3.25718
3.40968	-5.9314e+06	2.79939	1.83731				3.99934	-5.93148e+06	1.46578	3.25718
3.40912	-5.9314e+06	2.79926	1.83733				3.99925	-5.93148e+06	1.46578	3.25718
3.40984	-5.9314e+06	2.79943	1.83731				3.99929	-5.93148e+06	1.46578	3.25718
3.40863	-5.9314e+06	2.79916	1.83734				3.99918	-5.93148e+06	1.46569	3.25762
3.40982	-5.9314e+06	2.79941	1.83732				3.99916	-5.93148e+06	1.46578	3.25718
3.40919	-5.9314e+06	2.7993	1.83732				3.99898	-5.93148e+06	1.46578	3.25715
3.41028	-5.9314e+06	2.79952	1.8373				3.99924	-5.93148e+06	1.46578	3.25719
3.40829	-5.9314e+06	2.79912	1.83734				3.99917	-5.93148e+06	1.46578	3.25718
3.41115	-5.9314e+06	2.79971	1.8373				3.99922	-5.93148e+06	1.46578	3.25719
3.409	-5.9314e+06	2.79928	1.83732				3.99925	-5.93148e+06	1.46578	3.25719
3.40943	-5.9314e+06	2.79937	1.83732				3.99929	-5.93148e+06	1.46578	3.25719
3.40898	-5.9314e+06	2.79927	1.83732				3.9993	-5.93148e+06	1.46578	3.25719
3.40956	-5.9314e+06	2.79942	1.83731				3.99927	-5.93148e+06	1.46578	3.25719
3.40876	-5.9314e+06	2.79922	1.83733				3.99925	-5.93148e+06	1.46578	3.25719
3.40994	-5.9314e+06	2.7995	1.8373				3.99923	-5.93148e+06	1.46578	3.25718
