# Supplementary material for: Electrostatic Preorganization in Three Distinct Heterogeneous Proteasome β-Subunits
Source: ACS Catal. 2024 Oct 2;14(20):15237–49. doi: 10.1021/acscatal.4c04964 (PMC11494509; doi:10.1021/acscatal.4c04964)
Supplement: Supplementary file 3 — cs4c04964_si_003.xlsx [file cs4c04964_si_003.xlsx]

## Sheet: Von-MIN
BETA 5	XYZQM	ON																		BETA2	XYZQM	ON																		BETA1	XYZQM	ON
	E:SalA					I-TI					E-I2				E-PC						E:SalA					I-TI					E-I2				E-PC
C	-20.7176	-15.8871	-10.5523		C	-20.7494	-15.8915	-10.5702		C	-20.7885	-15.5298	-10.8272		C	-21.5137	-16.54	-10.8941		C	28.8616	0.5786	-3.3963		C	28.9872	0.6949	-3.4584		C	29.5199	1.4286	-3.576		C	30.1527	1.8911	-4.2324
C	-22.0089	-15.1542	-10.8934		C	-22.0453	-15.192	-10.9528		C	-21.8262	-14.8353	-11.6897		C	-21.9353	-15.2082	-11.5249		C	30.0962	1.2601	-3.961		C	30.3436	1.2524	-3.8526		C	30.0741	0.1399	-4.1546		C	30.1579	0.3768	-4.2353
C	-22.5899	-15.4605	-12.28		C	-22.6123	-15.5811	-12.3223		C	-22.2486	-15.6355	-12.9251		C	-22.3522	-15.6215	-12.9263		C	31.0293	0.3776	-4.814		C	31.2169	0.416	-4.8063		C	31.1071	0.2331	-5.2732		C	31.155	0.093	-5.3461
C	-21.6453	-15.1168	-13.4177		C	-21.6318	-15.3633	-13.4607		C	-21.1301	-15.8713	-13.922		C	-21.1925	-15.8195	-13.892		C	30.4077	0.048	-6.1607		C	30.5802	0.2929	-6.1759		C	30.4499	0.5951	-6.5887		C	30.4859	0.4481	-6.6612
O	-20.9471	-14.1033	-13.4764		O	-20.9289	-14.3523	-13.5965		O	-20.1637	-15.1183	-14.1551		O	-20.2508	-15.0445	-14.0816		O	29.3399	-0.5534	-6.352		O	29.4927	-0.259	-6.4234		O	29.35	0.2	-6.9926		O	29.3998	0.0234	-7.0378
N	-21.71	-16.0756	-14.3615		N	-21.6863	-16.4119	-14.2961		N	-21.3406	-17.0175	-14.5738		N	-21.3505	-16.9835	-14.5435		N	31.1814	0.525	-7.1501		N	31.3772	0.88	-7.0874		N	31.2806	1.3843	-7.2871		N	31.2338	1.3772	-7.2981
H	-21.0542	-16.1179	-15.1391		H	-20.997	-16.5474	-15.0331		H	-20.688	-17.3003	-15.3069		H	-20.6784	-17.2576	-15.2636		H	30.9059	0.3819	-8.1146		H	31.0473	1.0027	-8.0355		H	30.9712	1.8245	-8.144		H	30.8753	1.8816	-8.1
H	-23.456	-14.7971	-12.4097		H	-23.4483	-14.8956	-12.5181		H	-23.023	-15.0562	-13.4396		H	-23.0774	-14.9399	-13.3719		H	31.2378	-0.555	-4.2745		H	31.3686	-0.584	-4.3828		H	31.5112	-0.7744	-5.4067		H	31.5419	-0.9222	-5.3397
H	-22.7631	-15.3559	-10.1284		H	-22.8013	-15.3665	-10.1811		H	-22.7067	-14.6004	-11.0853		H	-22.7812	-14.7655	-10.995		H	29.7624	2.1188	-4.5544		H	30.184	2.2368	-4.3045		H	30.4476	-0.4866	-3.3424		H	30.4846	-0.0266	-3.2767
H	-21.8184	-14.0783	-10.8682		H	-21.8662	-14.113	-10.9773		H	-21.4187	-13.8843	-12.0495		H	-21.1297	-14.4769	-11.5249		H	30.6758	1.6609	-3.1272		H	30.9145	1.4102	-2.9358		H	29.1995	-0.3446	-4.5986		H	29.1616	-0.0009	-4.4529
H	-20.8803	-16.9352	-10.3107		H	-20.897	-16.9377	-10.309		H	-21.1563	-16.1043	-9.9857		H	-21.9876	-16.7158	-9.9259		H	28.2168	1.3227	-2.9291		H	28.3941	1.4774	-2.9851		H	30.1924	1.9311	-2.8938		H	29.8997	2.3234	-3.2661
H	-19.9731	-15.8112	-11.3474		H	-19.9902	-15.8161	-11.3516		H	-20.0772	-16.0997	-11.4053		H	-20.4344	-16.6222	-10.7613		H	28.296	0.0315	-4.1473		H	28.4346	0.2807	-4.2976		H	29.1601	2.1268	-4.3296		H	29.4905	2.3069	-5.0025
O	-22.119	-17.935	-12.2054		O	-22.2792	-18.0649	-12.0862		O	-21.7751	-17.6139	-11.8196		O	-21.9125	-17.5715	-11.8268		O	32.1729	2.547	-5.1638		O	32.4845	2.5333	-4.9678		O	31.8452	2.3765	-4.5113		O	31.5289	2.2499	-4.5543
C	-23.0827	-16.8666	-12.609		C	-23.138	-17	-12.5592		C	-22.7044	-17.0947	-12.6335		C	-22.8631	-17.0568	-12.7662		C	32.3537	1.0827	-5.1763		C	32.5745	1.1072	-5.098		C	32.2742	1.2528	-5.1081		C	32.2354	1.1723	-5.1956
C	-24.4918	-17.1621	-12.1588		C	-24.583	-17.1663	-12.1314		C	-24.1335	-17.224	-12.1105		C	-24.27	-17.2365	-12.2324		C	33.5642	0.7071	-4.3647		C	33.7324	0.5745	-4.2844		C	33.4796	0.6608	-4.3676		C	33.438	0.821	-4.3432
H	-24.6961	-18.2314	-12.1558		H	-24.8595	-18.2195	-12.1199		H	-24.2936	-18.2533	-11.7805		H	-24.4037	-18.2701	-11.9066		H	33.4108	1.0109	-3.3246		H	33.5746	0.825	-3.2311		H	33.2151	0.6251	-3.3081		H	33.0963	0.619	-3.3265
H	-24.6639	-16.7553	-11.1594		H	-24.732	-16.7655	-11.125		H	-24.2282	-16.5816	-11.2271		H	-24.3953	-16.5946	-11.3539		H	33.7023	-0.3722	-4.3836		H	33.7988	-0.5076	-4.3678		H	33.7516	-0.3356	-4.7112		H	33.9458	-0.057	-4.7363
H	-25.1907	-16.6837	-12.849		H	-25.2402	-16.6242	-12.8142		H	-24.8944	-16.9284	-12.838		H	-25.0219	-16.9616	-12.972		H	34.4598	1.1893	-4.7648		H	34.676	1.0165	-4.6165		H	34.3516	1.3164	-4.4756		H	34.1411	1.6554	-4.32
C	-22.6808	-17.1328	-14.0886		C	-22.7832	-17.3361	-14.0258		C	-22.527	-17.7386	-14.1391		C	-22.5364	-17.7241	-14.1518		C	32.4354	1.1373	-6.7377		C	32.7224	1.2357	-6.6406		C	32.5898	1.5732	-6.6926		C	32.5336	1.6006	-6.6885
C	-23.8039	-17.1357	-15.1312		C	-23.8716	-17.1643	-15.0883		C	-23.6826	-17.5126	-15.1577		C	-23.677	-17.5172	-15.1994		C	33.6568	0.541	-7.4561		C	33.795	0.4676	-7.416		C	33.6445	0.6794	-7.4238		C	33.6228	0.7128	-7.399
C	-23.3114	-17.3677	-16.5605		C	-23.367	-17.3792	-16.5194		C	-23.2519	-17.6811	-16.6294		C	-23.222	-17.7055	-16.6557		C	33.5754	0.7187	-8.9927		C	33.6497	0.6736	-8.9426		C	33.5437	0.7763	-8.9674		C	33.536	0.8015	-8.9402
C	-24.4813	-17.3661	-17.5177		C	-24.5149	-17.3188	-17.5001		C	-24.4295	-17.4461	-17.5497		C	-24.4021	-17.4932	-17.5798		C	34.4572	-0.2657	-9.7238		C	34.5701	-0.2346	-9.7167		C	34.4572	-0.2184	-9.6391		C	34.4652	-0.1903	-9.5977
C	-24.5375	-18.1547	-18.597		C	-24.5581	-18.0628	-18.6134		C	-24.5887	-18.0665	-18.7234		C	-24.5721	-18.1547	-18.7288		C	35.0746	0.0292	-10.8702		C	35.1417	0.119	-10.8711		C	35.1029	0.0288	-10.7823		C	35.1186	0.0589	-10.736
C	-23.4521	-19.1271	-18.9801		C	-23.4591	-19.0084	-19.031		C	-23.6129	-19.0748	-19.2729		C	-23.6034	-19.1845	-19.248		C	35.0013	1.3655	-11.5556		C	34.9515	1.4569	-11.5343		C	35.0354	1.3271	-11.5366		C	35.0531	1.3548	-11.4934
C	-22.1651	-18.8809	-18.1924		C	-22.1993	-18.8365	-18.1787		C	-22.2997	-19.0692	-18.489		C	-22.2792	-19.1327	-18.4861		C	33.9651	2.3003	-10.927		C	33.8695	2.3078	-10.8662		C	33.9498	2.2647	-11.0097		C	33.9523	2.283	-10.9839
C	-22.4703	-18.6365	-16.7153		C	-22.5636	-18.667	-16.7048		C	-22.5503	-18.9953	-16.9812		C	-22.5119	-19.0231	-16.9777		C	33.9363	2.1537	-9.4047		C	33.8817	2.1356	-9.3469		C	33.8166	2.1949	-9.4879		C	33.8068	2.2209	-9.462
H	-21.5423	-18.5297	-16.1469		H	-21.6742	-18.6525	-16.0677		H	-21.5986	-19.0684	-16.4503		H	-21.5514	-19.0683	-16.4587		H	33.236	2.8614	-8.9542		H	33.1468	2.79	-8.8685		H	33.0188	2.8705	-9.1726		H	33.0007	2.8934	-9.1595
H	-23.0105	-19.4895	-16.2808		H	-23.163	-19.5242	-16.3638		H	-23.1637	-19.853	-16.6656		H	-23.1116	-19.8802	-16.6344		H	34.924	2.395	-8.9893		H	34.8643	2.4447	-8.9585		H	34.748	2.5671	-9.0289		H	34.7336	2.5997	-8.9988
H	-21.4871	-19.7295	-18.3101		H	-21.537	-19.6944	-18.3185		H	-21.7096	-19.9564	-18.7304		H	-21.6738	-20.0123	-18.7116		H	34.2019	3.3321	-11.2031		H	34.0303	3.3555	-11.1371		H	34.1795	3.2915	-11.3096		H	34.1733	3.3098	-11.2885
H	-21.6489	-18.0009	-18.5965		H	-21.6458	-17.9488	-18.5086		H	-21.7015	-18.197	-18.7806		H	-21.7044	-18.2564	-18.8106		H	32.9693	2.0893	-11.339		H	32.8797	2.0433	-11.2578		H	32.9858	2.0254	-11.4717		H	32.9956	2.0278	-11.4521
H	-23.8067	-20.1508	-18.7881		H	-23.8208	-20.0442	-18.9354		H	-24.0654	-20.0783	-19.2176		H	-24.0481	-20.187	-19.1417		H	35.9983	1.8278	-11.4911		H	35.9128	1.9958	-11.4867		H	36.0168	1.8195	-11.4623		H	36.0293	1.855	-11.4094
H	-23.2573	-19.0509	-20.0564		H	-23.2285	-18.8497	-20.0915		H	-23.4357	-18.8687	-20.3348		H	-23.443	-19.0204	-20.3197		H	34.7863	1.2156	-12.6195		H	34.7201	1.3055	-12.5947		H	34.8697	1.1262	-12.6003		H	34.9036	1.1504	-12.5585
H	-25.4334	-18.1374	-19.2181		H	-25.4434	-18.0183	-19.2506		H	-25.4675	-17.8436	-19.3266		H	-25.4507	-17.9422	-19.3356		H	35.6947	-0.7296	-11.3409		H	35.7938	-0.5892	-11.3761		H	35.7326	-0.7498	-11.2054		H	35.7497	-0.7199	-11.1558
H	-25.3186	-16.7157	-17.2668		H	-25.3455	-16.6603	-17.2439		H	-25.1778	-16.7325	-17.2082		H	-25.1425	-16.7609	-17.2626		H	34.5754	-1.2512	-9.2836		H	34.7475	-1.2224	-9.3005		H	34.5609	-1.1869	-9.158		H	34.5674	-1.1606	-9.1199
H	-22.6729	-16.5002	-16.8041		H	-22.6947	-16.5283	-16.7251		H	-22.5213	-16.8729	-16.7935		H	-22.4937	-16.897	-16.8255		H	32.5364	0.5177	-9.3117		H	32.6193	0.3862	-9.2109		H	32.5089	0.4956	-9.2231		H	32.5059	0.5164	-9.2072
O	-24.45	-15.8769	-15.0162		O	-24.4523	-15.8705	-14.9685		O	-24.2752	-16.2383	-15.0058		O	-24.2638	-16.2449	-15.0517		O	33.8414	-0.785	-7.0209		O	33.8664	-0.8905	-7.0424		O	33.6342	-0.6613	-6.9938		O	33.6092	-0.6145	-6.9356
H	-23.9782	-15.1876	-15.5202		H	-23.9289	-15.2032	-15.4477		H	-23.7702	-15.5414	-15.4737		H	-23.7622	-15.5402	-15.5182		H	33.0668	-1.3898	-7.1016		H	33.0211	-1.3947	-7.0679		H	32.8191	-1.1733	-7.1678		H	32.86	-1.1796	-7.2144
H	-24.5423	-17.8942	-14.8514		H	-24.681	-17.8699	-14.8668		H	-24.4807	-18.2264	-14.9233		H	-24.475	-18.2324	-14.9681		H	34.5384	1.0797	-7.1042		H	34.7653	0.88	-7.1159		H	34.6384	1.0374	-7.122		H	34.6041	1.0893	-7.0814
C	-21.8786	-18.2933	-13.4944		C	-22.2482	-18.7168	-13.4779		C	-22.2451	-19.216	-13.9195		C	-22.2384	-19.205	-13.9273		C	32.2604	2.6547	-6.503		C	32.9005	2.7935	-6.3926		C	32.9684	3.0434	-6.7373		C	32.9133	3.0798	-6.7148
O	-21.0636	-19.0882	-13.8777		O	-21.1427	-19.2275	-13.8268		O	-21.1805	-19.7673	-14.1033		O	-21.1612	-19.7325	-14.085		O	32.0779	3.6613	-7.1286		O	32.2361	3.6863	-6.99		O	32.2874	3.9238	-7.2114		O	32.2274	3.9551	-7.187
O	-23.7867	-19.8137	-13.5825		O	-23.4036	-19.6198	-13.491		O	-23.3481	-19.8564	-13.495		O	-23.3388	-19.8404	-13.5199		Cl	29.2844	-0.6027	-2.1083		Cl	29.1186	-0.6256	-2.2336		Cl	28.0619	0.9316	-2.5876		Cl	27.8529	0.6711	-2.3817
C	-23.4156	-21.0813	-13.0605		C	-23.1504	-20.9593	-13.0232		C	-23.1974	-21.2295	-13.0378		C	-23.1933	-21.2117	-13.0456		N	34.6288	4.0626	-3.7261		N	34.6038	4.0792	-3.6737		N	34.2059	4.2038	-3.5996		N	34.1915	4.2832	-3.4903
C	-23.4784	-22.1448	-14.1526		C	-23.2823	-21.922	-14.1953		C	-23.3306	-22.1613	-14.2341		C	-23.3411	-22.1536	-14.2301		H	34.8354	4.3918	-2.7859		H	35.0364	4.2179	-2.7666		H	34.4718	4.4134	-2.6443		H	34.1609	4.97	-2.7341
H	-23.0467	-23.0944	-13.8216		H	-22.9394	-22.9256	-13.9285		H	-23.0857	-23.1907	-13.9591		H	-23.0926	-23.1797	-13.9476		H	34.7542	3.0551	-3.7353		H	34.3819	3.1	-3.8139		H	33.9052	3.2383	-3.7098		H	34.3313	3.3543	-3.1137
H	-22.9202	-21.7857	-15.0235		H	-22.69	-21.5478	-15.0327		H	-22.664	-21.8439	-15.0387		H	-22.6789	-21.8461	-15.0427		C	35.5735	4.6576	-4.668		C	35.4358	4.5829	-4.7371		C	35.1945	4.6297	-4.5512		C	35.1627	4.6596	-4.4968
H	-24.5081	-22.3507	-14.4608		H	-24.3234	-22.0354	-14.5213		H	-24.3602	-22.1768	-14.6116		H	-24.3725	-22.179	-14.6005		H	36.5595	4.1793	-4.6372		H	36.4228	4.1007	-4.7904		H	36.1075	4.0107	-4.5733		H	36.0429	4.0019	-4.5076
H	-22.3726	-20.9852	-12.7182		H	-22.1269	-21.0015	-12.6349		H	-22.2079	-21.3051	-12.5767		H	-22.2012	-21.2872	-12.5912		C	35.0303	4.5119	-6.1031		C	34.7254	4.4316	-6.0986		C	34.5614	4.647	-5.9491		C	34.5169	4.6702	-5.8975
C	-24.2718	-21.3684	-11.791		C	-24.122	-21.2539	-11.8452		C	-24.2718	-21.4499	-11.9547		C	-24.2522	-21.375	-11.9381		H	34.0055	4.9067	-6.1044		H	33.8033	5.0131	-6.0931		H	33.635	5.2226	-5.8937		H	33.6044	5.2694	-5.8485
N	-23.8611	-20.5918	-10.6335		N	-23.8125	-20.5135	-10.6403		N	-24.0168	-20.6269	-10.7932		N	-23.9384	-20.5258	-10.807		C	35.8567	5.2739	-7.1361		C	35.589	4.9932	-7.2268		C	35.4596	5.1727	-7.0574		C	35.4174	5.1557	-7.0233
H	-23.5422	-19.6725	-10.9262		H	-23.4474	-19.5937	-10.8797		H	-23.3636	-21.1034	-10.1689		H	-23.4312	-21.0645	-10.1008		H	36.9222	5.0419	-7.0501		H	36.6435	4.7106	-7.1469		H	36.4841	4.7935	-6.9954		H	36.4316	4.7493	-6.9657
H	-23.1131	-21.0765	-10.1396		H	-23.1201	-21.021	-10.0912		H	-24.8827	-20.5225	-10.2728		H	-24.8025	-20.2068	-10.3785		H	35.7445	6.3554	-7.0089		H	35.5794	6.0863	-7.1907		H	35.5446	6.2606	-6.9923		H	35.5351	6.2414	-6.9777
H	-25.3143	-21.1311	-12.0322		H	-25.1428	-20.9992	-12.1596		H	-25.2474	-21.1745	-12.3714		H	-25.2306	-21.0925	-12.3424		H	35.5248	5.0022	-8.1427		H	35.2072	4.6743	-8.1981		H	35.0448	4.9155	-8.0352		H	34.9868	4.8968	-7.9936
C	-24.1779	-22.8522	-11.4937		C	-24.0928	-22.7571	-11.5617		C	-24.2947	-22.9483	-11.6436		C	-24.2781	-22.8658	-11.6118		O	34.9324	3.1357	-6.4133		O	34.3811	3.0571	-6.3175		O	34.1934	3.2626	-6.2141		O	34.1136	3.2892	-6.1488
O	-23.2304	-23.3002	-10.8202		O	-23.191	-23.225	-10.8474		O	-23.414	-23.4303	-10.9118		O	-23.4024	-23.3336	-10.8673		H	35.8849	2.7984	-6.5264		H	36.3507	2.5707	-6.6218		H	36.2359	2.543	-6.6344		H	36.2787	2.5144	-6.6794
N	-25.1	-23.5888	-12.1097		N	-25.0106	-23.4856	-12.201		N	-25.2408	-23.6517	-12.2603		N	-25.1893	-23.5736	-12.2708		C	35.7345	6.13	-4.3649		C	35.6494	6.0732	-4.4921		C	35.5958	6.0633	-4.2333		C	35.611	6.0832	-4.2132
H	-25.8619	-23.1198	-12.6207		H	-25.782	-23.027	-12.699		H	-25.9643	-23.1702	-12.8083		H	-25.9202	-23.0969	-12.8132		O	34.7435	6.8161	-4.0682		O	34.6753	6.7803	-4.2201		O	34.7805	6.8561	-3.7681		O	34.817	6.8821	-3.7111
C	-24.9825	-25.0172	-12.349		C	-24.9536	-24.9345	-12.3733		C	-25.2232	-25.1013	-12.3594		C	-25.1485	-25.0205	-12.4168		N	36.9769	6.6022	-4.5154		N	36.9028	6.5238	-4.6292		N	36.8424	6.4081	-4.5605		N	36.8384	6.4095	-4.5886
H	-23.9986	-25.3166	-11.9662		H	-23.9818	-25.2573	-11.9813		H	-24.2606	-25.4267	-11.9464		H	-24.1849	-25.3454	-12.0047		H	37.6885	5.9373	-4.8491		H	37.6166	5.8603	-4.9528		H	37.4642	5.7208	-5.0038		H	37.4472	5.7109	-5.0324
C	-26.0609	-25.7472	-11.5348		C	-26.0634	-25.5936	-11.5459		C	-26.3336	-25.6998	-11.494		C	-26.2592	-25.6277	-11.5479		C	37.2765	8.0175	-4.6729		C	37.2193	7.9414	-4.7518		C	37.1855	7.803	-4.787		C	37.203	7.7959	-4.8203
H	-27.036	-25.5449	-12.0062		H	-27.0283	-25.3176	-12.0014		H	-27.3036	-25.3972	-11.9191		H	-27.2294	-25.3215	-11.9711		H	36.3125	8.5341	-4.7737		H	36.2625	8.4667	-4.866		H	36.2451	8.3678	-4.8009		H	36.2773	8.3834	-4.801
C	-25.8238	-27.2487	-11.4849		C	-25.9247	-27.108	-11.531		C	-26.2392	-27.2158	-11.4686		C	-26.1773	-27.1435	-11.5044		C	37.954	8.5766	-3.4184		C	37.8667	8.4778	-3.4694		C	37.9949	8.3397	-3.5953		C	38.0734	8.3035	-3.662
H	-26.5869	-27.7302	-10.8655		H	-26.7095	-27.5509	-10.9107		H	-27.0706	-27.6478	-10.9044		H	-26.999	-27.5523	-10.9093		H	38.8643	7.9881	-3.2252		H	38.756	7.8673	-3.2454		H	38.8596	7.673	-3.4407		H	38.9284	7.6162	-3.5496
H	-25.8441	-27.6852	-12.4869		H	-25.986	-27.5197	-12.541		H	-26.2342	-27.6149	-12.4852		H	-26.2084	-27.5646	-12.5119		C	38.3385	10.0352	-3.5936		C	38.2912	9.9295	-3.6143		C	38.497	9.7592	-3.7935		C	38.5992	9.7113	-3.8792
H	-24.8436	-27.4515	-11.0387		H	-24.9547	-27.3844	-11.1029		H	-25.3044	-27.5114	-10.9797		H	-25.234	-27.4419	-11.0335		H	37.4608	10.6187	-3.892		H	37.4331	10.5382	-3.9198		H	37.6573	10.4256	-4.0207		H	37.7672	10.3995	-4.0664
O	-26.0963	-25.313	-10.1859		O	-26.0542	-25.1942	-10.1885		O	-26.2504	-25.2715	-10.1426		O	-26.1753	-25.2017	-10.1964		H	38.7309	10.4374	-2.6543		H	38.6681	10.3064	-2.6581		H	38.977	10.1076	-2.8733		H	39.1294	10.045	-2.9819
H	-25.9965	-24.3449	-10.1304		H	-25.9522	-24.2274	-10.0934		H	-26.1514	-24.3032	-10.0902		H	-26.0994	-24.232	-10.128		H	39.09	10.1347	-4.3795		H	39.0645	10.028	-4.3787		H	39.2097	9.8085	-4.619		H	39.2741	9.7439	-4.737
C	-26.5261	-22.0773	-18.7494		C	-26.5101	-22.0578	-18.746		C	-26.6059	-21.9295	-18.925		C	-26.6458	-21.922	-18.9303		O	37.1041	8.5119	-2.2712		O	36.9775	8.4347	-2.3534		O	37.2174	8.3816	-2.3997		O	37.3459	8.3527	-2.4364
H	-25.5323	-22.4676	-18.4973		H	-25.5125	-22.4448	-18.5043		H	-25.5832	-22.2647	-18.7148		H	-25.6279	-22.2677	-18.713		H	36.871	7.5754	-2.1023		H	36.7714	7.4995	-2.1409		H	36.8587	7.4914	-2.1992		H	36.9542	7.4789	-2.2336
H	-27.2504	-22.8501	-18.4758		H	-27.23	-22.8298	-18.4596		H	-27.2715	-22.749	-18.6331		H	-27.3199	-22.7389	-18.6517		C	39.4208	3.5319	-10.992		C	39.3892	3.5127	-10.977		C	39.3401	3.5133	-10.9284		C	39.3628	3.505	-10.9356
C	-26.797	-20.8181	-17.9153		C	-26.7723	-20.7947	-17.9097		C	-26.9246	-20.6951	-18.0662		C	-26.9636	-20.6928	-18.0621		H	38.7082	4.3652	-10.9444		H	38.6894	4.3571	-10.9456		H	38.6388	4.3558	-10.8869		H	38.657	4.3433	-10.8903
H	-27.8685	-20.5886	-17.9222		H	-27.8431	-20.5633	-17.9093		H	-28.0028	-20.5047	-18.0562		H	-28.0426	-20.5104	-18.0421		H	40.3824	3.9143	-10.6342		H	40.3461	3.8781	-10.5916		H	40.2964	3.874	-10.5377		H	40.3213	3.8704	-10.5554
H	-26.2851	-19.9559	-18.3549		H	-26.2558	-19.9325	-18.3429		H	-26.4472	-19.8028	-18.4837		H	-26.4996	-19.7954	-18.4826		C	38.9472	2.4145	-10.0501		C	38.8694	2.4016	-10.0434		C	38.8218	2.3875	-10.0065		C	38.8637	2.3749	-10.0119
C	-26.3279	-20.9786	-16.4669		C	-26.2895	-20.976	-16.4625		C	-26.4388	-20.8861	-16.6231		C	-26.4595	-20.8776	-16.6235		H	39.7827	1.7429	-9.8292		H	39.6902	1.7226	-9.7918		H	39.6502	1.7223	-9.7419		H	39.7041	1.7281	-9.7411
H	-25.2287	-20.9721	-16.4332		H	-25.1914	-20.9579	-16.446		H	-25.3393	-20.8951	-16.6099		H	-25.3596	-20.8561	-16.6209		H	38.1752	1.8002	-10.5316		H	38.1038	1.7956	-10.5431		H	38.0777	1.77	-10.5236		H	38.1331	1.7402	-10.5273
H	-26.6533	-21.9444	-16.06		H	-26.6062	-21.9486	-16.0666		H	-26.7844	-21.8468	-16.2238		H	-26.7736	-21.8481	-16.2217		C	38.3874	2.9629	-8.7348		C	38.2687	2.9739	-8.7471		C	38.1881	2.935	-8.7148		C	38.2184	2.918	-8.7264
C	-26.8778	-19.8547	-15.5992		C	-26.849	-19.8643	-15.5868		C	-26.96	-19.7536	-15.7534		C	-27.0022	-19.7602	-15.7476		H	37.4472	3.4965	-8.9275		H	37.343	3.5122	-8.9849		H	37.2751	3.4922	-8.9648		H	37.2883	3.4456	-8.9792
H	-27.9759	-19.9023	-15.631		H	-27.9378	-19.9317	-15.5424		H	-28.051	-19.7539	-15.7375		H	-28.0923	-19.791	-15.7185		H	39.0872	3.6902	-8.3028		H	38.961	3.6937	-8.2928		H	38.8732	3.6333	-8.2191		H	38.884	3.641	-8.2402
H	-26.5849	-18.8818	-16.0148		H	-26.5734	-18.8713	-15.9531		H	-26.6148	-18.7799	-16.1121		H	-26.6865	-18.7767	-16.107		C	38.1468	1.8427	-7.7292		C	37.992	1.8462	-7.757		C	37.8636	1.7861	-7.7653		C	37.933	1.7684	-7.7683
N	-26.3831	-19.924	-14.2184		N	-26.3687	-19.9491	-14.1696		N	-26.5244	-19.8625	-14.3215		N	-26.5471	-19.8613	-14.3204		H	39.116	1.3641	-7.519		H	38.9309	1.3688	-7.4684		H	38.7797	1.2727	-7.4665		H	38.8659	1.2986	-7.4514
H	-26.7975	-19.142	-13.7094		H	-26.7599	-19.1642	-13.6334		H	-26.8438	-19.0156	-13.8181		H	-26.8641	-19.0159	-13.814		H	37.5059	1.0754	-8.1839		H	37.3347	1.0852	-8.1903		H	37.192	1.0532	-8.2249		H	37.2953	1.0048	-8.2251
H	-26.7746	-20.7656	-13.7649		H	-26.7119	-20.8245	-13.7118		H	-26.9485	-20.6941	-13.8513		H	-26.9596	-20.6946	-13.8422		N	37.4913	2.31	-6.5017		N	37.3391	2.2985	-6.478		N	37.2055	2.2321	-6.4862		N	37.2426	2.2068	-6.5039
H	-24.7595	-19.8738	-13.8889		H	-25.3361	-19.8891	-14.0885		H	-25.5024	-19.9148	-14.2196		H	-25.5247	-19.914	-14.2369		H	38.0221	3.0704	-6.0522		H	37.8359	3.0989	-6.0252		H	37.7181	3.0169	-6.0235		H	37.7384	2.9961	-6.0319
Cl	-19.9764	-15.1436	-9.0842		Cl	-20.0526	-15.0826	-9.1048		Cl	-19.6931	-14.1802	-9.991		Cl	-19.3127	-13.9659	-9.91		H	37.4625	1.5406	-5.8242		H	37.3274	1.5179	-5.7964		H	37.1806	1.4436	-5.8134		H	37.2089	1.4202	-5.829

## Sheet: Von-TS
BETA 5	XYZQM	ON													BETA2	XYZQM	ON													BETA1	XYZQM	ON
		TS1	υ=556.6i cm-1			TS2	υ=229.7i cm-1				TS3	υ=290.8i cm-1					TS1	υ=235.0i cm-1				TS2	υ=213.2i cm-1				TS3	υ=505.7i cm-1				TS1	υ=568.3i cm-1				TS2	υ=236.4i cm-1				TS3	υ=507.8i cm-1
C	-20.7584	-15.9628	-10.5719		C	-20.9882	-16.0264	-10.3785		C	-20.8121	-15.6459	-10.8835		C	28.8881	0.5552	-3.34		C	28.9213	0.7203	-3.4451		C	29.8614	1.5617	-3.6692		C	16.9903	19.8252	-6.7084		C	17.4094	21.0554	-6.252		C	16.8186	21.6376	-7.2854
C	-22.0229	-15.1875	-10.918		C	-22.1554	-15.2004	-10.901		C	-21.8618	-14.8937	-11.6596		C	30.1438	1.2316	-3.8323		C	30.1763	1.3861	-3.9541		C	30.1173	0.1773	-4.2041		C	17.3076	21.1091	-7.4575		C	17.0871	20.7811	-7.7038		C	17.8092	20.5125	-7.4827
C	-22.6156	-15.5042	-12.2968		C	-22.6257	-15.5771	-12.3098		C	-22.2875	-15.6323	-12.9273		C	31.0015	0.3768	-4.7406		C	31.0444	0.4903	-4.8113		C	31.1105	0.1707	-5.3534		C	18.4599	20.922	-8.4555		C	18.3208	20.835	-8.6105		C	18.6425	20.6972	-8.7492
C	-21.6532	-15.2227	-13.4378		C	-21.5189	-15.4696	-13.3379		C	-21.1564	-15.852	-13.9183		C	30.3457	0.0638	-6.0906		C	30.4014	0.1482	-6.16		C	30.4375	0.5596	-6.6541		C	18.0393	20.2326	-9.7496		C	17.9306	20.2692	-9.9607		C	17.9204	20.3263	-10.0351
O	-20.9406	-14.2189	-13.5315		O	-20.6761	-14.5571	-13.3801		O	-20.2035	-15.0827	-14.1442		O	29.2592	-0.5377	-6.2698		O	29.3252	-0.4796	-6.3256		O	29.342	0.1586	-7.0501		O	17.3245	19.2299	-9.8352		O	17.2753	19.2392	-10.1669		O	17.1006	19.4217	-10.2056
N	-21.7266	-16.2198	-14.3363		N	-21.6207	-16.4924	-14.2053		N	-21.3386	-17.012	-14.557		N	31.1084	0.5074	-7.1506		N	31.1682	0.5969	-7.2141		N	31.2413	1.4077	-7.321		N	18.5956	20.8814	-10.7966		N	18.4126	21.0615	-10.935		N	18.3676	21.147	-11.0173
H	-21.0669	-16.2978	-15.1075		H	-20.8939	-16.6893	-14.8888		H	-20.68	-17.2966	-15.2838		H	30.9475	0.2265	-8.0883		H	30.9863	0.3462	-8.1556		H	30.9161	1.8936	-8.1469		H	18.281	20.6696	-11.7496		H	18.1486	20.8671	-11.9046		H	17.9979	21.0545	-11.9649
H	-23.4556	-14.8116	-12.4429		H	-23.3861	-14.8423	-12.609		H	-23.0616	-15.0419	-13.4262		H	31.2214	-0.608	-4.2377		H	31.2378	-0.4799	-4.2714		H	31.524	-0.829	-5.4663		H	19.2458	20.3043	-8.0019		H	19.1143	20.1894	-8.2055		H	19.5413	20.0678	-8.6954
H	-22.7807	-15.3467	-10.1458		H	-23.0001	-15.2763	-10.2134		H	-22.7322	-14.7131	-11.0231		H	29.8533	2.1769	-4.367		H	29.883	2.2995	-4.5407		H	30.4465	-0.4732	-3.394		H	16.4177	21.472	-7.9791		H	16.6392	19.7856	-7.787		H	18.4679	20.4534	-6.6129
H	-21.7926	-14.1185	-10.9148		H	-21.8718	-14.1436	-10.9209		H	-21.4648	-13.9203	-11.9608		H	30.7803	1.5284	-2.9542		H	30.8008	1.7371	-3.0884		H	29.1575	-0.184	-4.5798		H	17.5849	21.8845	-6.7357		H	16.3752	21.5318	-8.059		H	17.2664	19.5662	-7.5525
H	-20.9623	-16.9949	-10.2945		H	-21.31	-16.9745	-9.9665		H	-21.0755	-16.1815	-9.9821		H	28.1907	1.3173	-2.9126		H	28.2236	1.4885	-3.0311		H	30.2976	1.8946	-2.7458		H	16.652	19.0342	-7.3768		H	18.1744	20.3844	-5.8576		H	17.0043	22.4467	-6.6059
H	-20.0245	-15.9435	-11.3806		H	-20.2134	-16.1949	-11.1265		H	-20.044	-16.1093	-11.4791		H	28.3778	-0.0035	-4.1598		H	28.4127	0.1438	-4.254		H	29.2918	2.2731	-4.251		H	17.8462	19.482	-6.125		H	17.6921	22.0938	-6.1005		H	15.9758	21.7253	-7.9515
O	-22.2608	-17.9981	-12.1702		O	-22.4659	-17.9763	-11.8599		O	-21.778	-17.5696	-11.7949		O	32.2346	2.5315	-5.1064		O	32.3438	2.6059	-5.1893		O	31.5704	2.3057	-4.5536		O	18.0639	23.246	-9.1454		O	17.9141	23.2399	-8.7948		O	17.8299	22.8861	-8.6314
C	-23.1565	-16.9029	-12.5955		C	-23.1895	-16.9986	-12.5196		C	-22.7224	-17.0925	-12.6369		C	32.3296	1.0611	-5.1089		C	32.3901	1.1418	-5.1816		C	32.1985	1.2447	-5.1584		C	19.0901	22.2398	-8.9233		C	18.8742	22.2761	-8.9181		C	18.9654	22.1946	-8.9613
C	-24.5796	-17.1245	-12.1434		C	-24.6756	-17.09	-12.202		C	-24.1473	-17.2568	-12.1165		C	33.5412	0.5988	-4.3677		C	33.5728	0.619	-4.4317		C	33.4074	0.759	-4.3597		C	20.2137	22.7601	-8.0607		C	20.1209	22.5936	-8.0858		C	20.1872	22.6769	-8.1779
H	-24.8153	-18.1866	-12.1334		H	-24.9848	-18.1375	-12.1845		H	-24.2829	-18.2885	-11.7822		H	33.4452	0.8423	-3.2812		H	33.4833	0.8663	-3.3461		H	33.1102	0.7028	-3.3098		H	21.0354	22.0421	-8.0487		H	20.9107	21.8474	-8.1954		H	21.087	22.098	-8.3976
H	-24.7276	-16.7146	-11.1403		H	-24.8551	-16.6974	-11.1969		H	-24.2647	-16.6135	-11.2373		H	33.6447	-0.5044	-4.4897		H	33.6205	-0.4887	-4.5525		H	33.7512	-0.219	-4.6914		H	20.5642	23.7276	-8.4253		H	20.5011	23.5853	-8.3521		H	20.375	23.7365	-8.3772
H	-25.2613	-16.6175	-12.8282		H	-25.2822	-16.5312	-12.9134		H	-24.9121	-16.9855	-12.8491		H	34.4609	1.0886	-4.7781		H	34.5143	1.0644	-4.8419		H	34.2453	1.4574	-4.4487		H	19.8603	22.8807	-7.0324		H	19.8268	22.6243	-7.0317		H	19.9629	22.5702	-7.1122
C	-22.7747	-17.2053	-14.0702		C	-22.7704	-17.3625	-13.9819		C	-22.5211	-17.742	-14.1257		C	32.3547	1.0986	-6.7337		C	32.4394	1.1547	-6.8008		C	32.5393	1.6061	-6.703		C	19.3052	22.1138	-10.4558		C	19.1541	22.2303	-10.4979		C	19.1418	22.2914	-10.5589
C	-23.8708	-17.1148	-15.1294		C	-23.8098	-17.1665	-15.0974		C	-23.6764	-17.5182	-15.1516		C	33.6293	0.5922	-7.4284		C	33.6797	0.5816	-7.4991		C	33.6152	0.705	-7.4152		C	20.7178	22.1094	-11.0191		C	20.5906	22.1367	-11.0517		C	20.5823	22.213	-11.1164
C	-23.3494	-17.3358	-16.5517		C	-23.3048	-17.4368	-16.5231		C	-23.2389	-17.6818	-16.6223		C	33.5465	0.6886	-8.9618		C	33.5893	0.6876	-9.0318		C	33.5244	0.7852	-8.9615		C	20.7512	21.9818	-12.552		C	20.6571	21.977	-12.5966		C	20.6597	22.1008	-12.6591
C	-24.4923	-17.3231	-17.5391		C	-24.466	-17.36	-17.488		C	-24.4111	-17.4318	-17.5468		C	34.3782	-0.3466	-9.6371		C	34.3441	-0.3897	-9.7299		C	34.4357	-0.2225	-9.6193		C	22.1657	22.1247	-13.0493		C	22.0896	22.1096	-13.0451		C	22.1013	22.2022	-13.094
C	-24.5123	-18.0918	-18.6347		C	-24.5884	-18.1508	-18.5586		C	-24.566	-18.0383	-18.7283		C	34.9742	-0.1311	-10.8129		C	34.9101	-0.2008	-10.9254		C	35.1025	0.0131	-10.7529		C	22.5095	22.8684	-14.1041		C	22.4804	22.8173	-14.1093		C	22.5138	22.898	-14.1577
C	-23.4021	-19.0395	-19.0123		C	-23.5599	-19.1774	-18.9613		C	-23.5929	-19.0462	-19.2827		C	34.969	1.1703	-11.5193		C	34.9373	1.1004	-11.6339		C	35.0717	1.3124	-11.5075		C	21.5172	23.613	-14.9582		C	21.5256	23.5132	-15.0456		C	21.5835	23.6164	-15.1004
C	-22.1455	-18.8195	-18.1684		C	-22.2541	-18.9737	-18.1941		C	-22.2863	-19.0624	-18.4877		C	34.027	2.195	-10.9159		C	34.0711	2.1676	-10.9907		C	33.9772	2.2567	-11.0124		C	20.1012	23.0922	-14.7292		C	20.1122	22.9696	-14.8682		C	20.146	23.1482	-14.9042
C	-22.5049	-18.6027	-16.6998		C	-22.536	-18.7478	-16.7096		C	-22.5476	-18.9996	-16.9809		C	33.9438	2.0912	-9.4089		C	34.0718	2.0628	-9.4814		C	33.8097	2.1982	-9.4925		C	19.8193	22.9871	-13.2338		C	19.7563	22.9338	-13.3855		C	19.803	23.1175	-13.4179
H	-21.6003	-18.5169	-16.0908		H	-21.604	-18.7229	-16.1411		H	-21.6001	-19.0874	-16.4445		H	33.1884	2.8196	-9.0125		H	33.4122	2.8464	-9.0242		H	33.0046	2.8768	-9.2013		H	18.7776	22.7138	-13.0562		H	18.7106	22.6543	-13.2642		H	18.7437	22.8901	-13.2956
H	-23.061	-19.4622	-16.2989		H	-23.1257	-19.5881	-16.3126		H	-23.1722	-19.8539	-16.6779		H	34.9288	2.3743	-8.9453		H	35.1078	2.2481	-9.089		H	34.7313	2.5751	-9.0177		H	19.9564	23.969	-12.7617		H	19.8724	23.945	-12.9759		H	19.9821	24.1166	-12.9932
H	-21.4719	-19.6736	-18.2769		H	-21.5943	-19.8327	-18.3318		H	-21.705	-19.9545	-18.7322		H	34.3847	3.2197	-11.1967		H	34.448	3.1782	-11.2946		H	34.2163	3.2811	-11.3129		H	19.3759	23.7634	-15.1986		H	19.3919	23.5928	-15.408		H	19.4542	23.8115	-15.4309
H	-21.6033	-17.9374	-18.5311		H	-21.7263	-18.0966	-18.5884		H	-21.6745	-18.1955	-18.7661		H	33.003	2.0805	-11.3584		H	33.0199	2.0868	-11.3728		H	33.025	2.0153	-11.4968		H	19.9887	22.1061	-15.1975		H	20.0444	21.959	-15.2889		H	20.0183	22.1438	-15.3253
H	-23.7539	-20.0729	-18.8716		H	-23.9434	-20.1909	-18.761		H	-24.0542	-20.0463	-19.2452		H	36.0202	1.5745	-11.4922		H	36.0062	1.4537	-11.6514		H	36.0551	1.796	-11.4045		H	21.5476	24.686	-14.7132		H	21.5216	24.5968	-14.845		H	21.6389	24.703	-14.9269
H	-23.1696	-18.9229	-20.0775		H	-23.3844	-19.1144	-20.0424		H	-23.4053	-18.8284	-20.3404		H	34.6987	1.0098	-12.598		H	34.6138	0.9556	-12.6997		H	34.9361	1.1138	-12.5757		H	21.803	23.5316	-16.0118		H	21.8666	23.395	-16.0781		H	21.9088	23.4559	-16.1323
H	-25.3943	-18.0782	-19.2765		H	-25.4725	-18.0494	-19.1871		H	-25.4398	-17.8038	-19.3344		H	35.5412	-0.9339	-11.3121		H	35.4249	-1.0279	-11.44		H	35.7198	-0.779	-11.1693		H	23.5585	22.9296	-14.3829		H	23.5406	22.8703	-14.3436		H	23.576	22.9242	-14.3876
H	-25.3404	-16.6821	-17.2979		H	-25.2442	-16.6337	-17.2565		H	-25.1578	-16.7181	-17.2024		H	34.4546	-1.3191	-9.124		H	34.3881	-1.3638	-9.2164		H	34.5143	-1.1953	-9.1423		H	22.9295	21.5982	-12.4874		H	22.8285	21.6053	-12.4314		H	22.8276	21.6852	-12.4757
H	-22.7039	-16.4667	-16.7688		H	-22.6054	-16.6127	-16.747		H	-22.5009	-16.8789	-16.7797		H	32.4899	0.5036	-9.3096		H	32.5201	0.5773	-9.3716		H	32.49	0.5095	-9.2226		H	20.4046	20.9595	-12.7853		H	20.3239	20.9459	-12.8025		H	20.2872	21.0921	-12.9058
O	-24.476	-15.8344	-15.0138		O	-24.342	-15.852	-15.0194		O	-24.2736	-16.2469	-14.9991		O	33.9365	-0.7055	-6.97		O	33.9531	-0.7281	-7.0527		O	33.6131	-0.627	-6.9624		O	21.441	21.0334	-10.4072		O	21.2749	21.0332	-10.4555		O	21.2667	21.0978	-10.5487
H	-23.9722	-15.1566	-15.5017		H	-23.7834	-15.2221	-15.5053		H	-23.7721	-15.5478	-15.4675		H	33.2075	-1.3103	-7.1903		H	33.1798	-1.2971	-7.2031		H	32.828	-1.1673	-7.1815		H	21.0062	20.2054	-10.6592		H	20.7673	20.232	-10.6532		H	20.8018	20.2932	-10.8219
H	-24.6462	-17.8453	-14.8821		H	-24.6563	-17.8283	-14.8816		H	-24.4717	-18.2367	-14.9221		H	34.4946	1.2257	-7.0552		H	34.5737	1.1764	-7.1367		H	34.602	1.0769	-7.11		H	21.2226	23.0292	-10.7036		H	21.1455	23.0306	-10.7442		H	21.1352	23.0986	-10.7782
C	-22.1007	-18.4606	-13.4778		C	-22.3188	-18.8101	-13.6461		C	-22.2377	-19.2213	-13.9152		C	32.2615	2.6334	-6.5003		C	32.4315	2.7071	-6.5954		C	32.9349	3.0715	-6.7497		C	18.3027	23.3023	-10.5222		C	18.4118	23.5241	-10.8918		C	18.4062	23.5829	-10.9297
O	-21.1727	-19.1628	-13.8266		O	-21.1978	-19.2534	-13.8764		O	-21.1698	-19.7668	-14.0939		O	32.1013	3.7052	-7.0502		O	32.1098	3.7274	-7.189		O	32.2624	3.9582	-7.2209		O	17.3899	23.4869	-11.3232		O	17.3629	23.5184	-11.5126		O	17.3278	23.5884	-11.4809
O	-23.7585	-19.6992	-13.5697		O	-23.4077	-19.6548	-13.5543		O	-23.3439	-19.8648	-13.5065		Cl	29.1857	-0.6027	-2.0573		Cl	29.2159	-0.4173	-2.1427		Cl	28.054	0.9063	-2.4905		Cl	15.6611	20.0991	-5.5165		Cl	15.9401	20.7816	-5.2163		Cl	15.5678	20.6858	-5.6938
C	-23.3743	-20.9607	-13.0603		C	-23.1479	-21.0009	-13.0538		C	-23.2058	-21.2438	-13.0603		N	34.6524	3.9885	-3.8646		N	34.7031	3.8583	-3.7219		N	34.2136	4.2075	-3.6039		N	18.4268	26.5618	-8.3744		N	18.3647	26.1773	-8.5221		N	18.2459	26.3009	-8.4203
C	-23.4011	-22.0216	-14.1611		C	-23.2698	-21.9846	-14.208		C	-23.3599	-22.1674	-14.2607		H	35.1483	3.7409	-3.0302		H	35.3239	3.5785	-2.9858		H	34.4403	4.5344	-2.6688		H	18.6356	27.3103	-7.7119		H	19.0066	26.4953	-7.804		H	18.6673	26.8427	-7.6709
H	-22.9482	-22.9618	-13.8298		H	-22.9084	-22.9744	-13.9129		H	-23.127	-23.2012	-13.991		H	34.3229	3.1497	-4.314		H	34.3253	3.0343	-4.1669		H	34.0565	3.2058	-3.6031		H	19.081	25.8024	-8.1792		H	18.4682	25.1535	-8.6073		H	18.6318	25.3551	-8.3784
H	-22.8442	-21.6417	-15.0231		H	-22.6856	-21.6352	-15.0621		H	-22.6967	-21.8579	-15.0714		C	35.5486	4.6637	-4.7843		C	35.4389	4.5905	-4.7315		C	35.1956	4.632	-4.5705		C	18.7015	27.0621	-9.717		C	18.6304	26.8481	-9.7789		C	18.5529	26.9202	-9.6931
H	-24.4192	-22.2649	-14.4821		H	-24.3117	-22.1216	-14.52		H	-24.393	-22.1699	-14.6294		H	36.5667	4.1687	-4.7644		H	36.4661	4.1337	-4.8504		H	36.1043	4.0094	-4.5924		H	19.7095	27.492	-9.7738		H	19.6486	27.2554	-9.7993		H	19.5855	27.2965	-9.7311
H	-22.3361	-20.8935	-12.691		H	-22.133	-21.0068	-12.6457		H	-22.2145	-21.3356	-12.6068		C	35.0291	4.5612	-6.2737		C	34.7188	4.5076	-6.1397		C	34.5566	4.6534	-5.9656		C	18.4957	25.9584	-10.7654		C	18.355	25.881	-10.9329		C	18.2586	25.9359	-10.8205
C	-24.2406	-21.3055	-11.8034		C	-24.1376	-21.2413	-11.8866		C	-24.277	-21.4598	-11.9734		H	34.0108	5.0619	-6.3064		H	33.7462	5.0794	-6.0585		H	33.6443	5.2516	-5.9133		H	17.4732	25.5985	-10.6195		H	17.301	25.613	-10.8632		H	17.2088	25.6576	-10.7343
N	-23.8531	-20.5489	-10.625		N	-23.8748	-20.429	-10.7242		N	-24.0249	-20.6278	-10.8167		C	35.9643	5.3485	-7.189		C	35.602	5.2336	-7.1556		C	35.4669	5.1484	-7.0782		C	18.5908	26.5581	-12.1701		C	18.6199	26.5246	-12.287		C	18.5256	26.5478	-12.1871
H	-23.5227	-19.6288	-10.9051		H	-23.5121	-19.5142	-10.9993		H	-23.3674	-21.1017	-10.1951		H	37.0349	5.1049	-6.9913		H	36.684	4.9983	-7.0142		H	36.4824	4.7473	-7.0095		H	19.4	27.2922	-12.249		H	19.4457	27.2447	-12.2589		H	19.3884	27.2242	-12.1849
H	-23.1093	-21.0412	-10.1316		H	-23.1881	-20.8929	-10.1292		H	-24.8909	-20.535	-10.2936		H	35.8162	6.4452	-7.0493		H	35.4749	6.3375	-7.0504		H	35.577	6.2343	-7.02		H	17.6647	27.077	-12.4209		H	17.7402	27.0976	-12.5836		H	17.6683	27.1575	-12.476
H	-25.2891	-21.0805	-12.0279		H	-25.1549	-21.0459	-12.2505		H	-25.2558	-21.1962	-12.3907		H	35.7383	5.0868	-8.2506		H	35.3087	4.9283	-8.1878		H	35.0506	4.8951	-8.0562		H	18.761	25.7701	-12.9055		H	18.8242	25.7804	-13.0563		H	18.6757	25.7841	-12.9487
C	-24.1431	-22.7983	-11.5244		C	-24.0651	-22.7289	-11.5408		C	-24.2901	-22.9545	-11.645		O	34.919	3.2582	-6.6283		O	34.4906	3.2104	-6.4679		O	34.1554	3.2745	-6.2136		O	19.4033	24.8792	-10.5751		O	19.1339	24.6659	-10.738		O	19.0512	24.7218	-10.6095
O	-23.2042	-23.2483	-10.8434		O	-23.168	-23.153	-10.7959		O	-23.404	-23.4209	-10.9096		H	36.3891	2.7185	-6.731		H	36.2474	2.6941	-6.7085		H	36.2745	2.5203	-6.6647		H	20.5768	25.5257	-10.895		H	20.8356	26.5429	-10.9804		H	20.7965	26.4635	-11.0118
N	-25.0626	-23.5456	-12.1384		N	-24.9567	-23.4924	-12.1725		N	-25.2362	-23.6702	-12.2452		C	35.7102	6.145	-4.4247		C	35.6273	6.0691	-4.3607		C	35.5933	6.0621	-4.2459		C	17.71	28.1583	-10.0678		C	17.6701	28.0185	-10.0835		C	17.5992	28.0947	-9.9835
H	-25.8366	-23.0944	-12.6418		H	-25.6868	-23.0422	-12.7364		H	-25.9624	-23.201	-12.8019		O	34.7456	6.867	-4.0801		O	34.6833	6.7775	-3.9455		O	34.7683	6.8434	-3.777		O	16.5153	27.8794	-10.1613		O	16.4749	27.7651	-10.1946		O	16.3919	27.8737	-9.9774
C	-24.9624	-24.9847	-12.3385		C	-24.8414	-24.9321	-12.3486		C	-25.2148	-25.1224	-12.3243		N	36.9812	6.6656	-4.5476		N	36.8882	6.5969	-4.5566		N	36.8374	6.4105	-4.5631		N	18.2149	29.3609	-10.3345		N	18.2006	29.2149	-10.3569		N	18.1483	29.2562	-10.3402
H	-23.9802	-25.2863	-11.9545		H	-23.8384	-25.2152	-12.006		H	-24.2559	-25.449	-11.9064		H	37.7362	6.0424	-4.7814		H	37.6368	5.977	-4.8151		H	37.4646	5.7284	-5.0076		H	19.2218	29.5302	-10.2482		H	19.2023	29.3835	-10.2312		H	19.1588	29.3979	-10.2546
C	-26.0534	-25.6882	-11.5198		C	-25.8616	-25.644	-11.4514		C	-26.3398	-25.7054	-11.4699		C	37.258	8.0771	-4.5678		C	37.1705	8.0077	-4.5666		C	37.1844	7.8069	-4.7686		C	17.3806	30.4693	-10.7636		C	17.3819	30.3635	-10.7473		C	17.3462	30.4193	-10.7118
H	-27.0211	-25.487	-12.0067		H	-26.8729	-25.3802	-11.8034		H	-27.2999	-25.379	-11.9005		H	36.2577	8.6166	-4.615		H	36.1716	8.5436	-4.6753		H	36.2473	8.3764	-4.7773		H	16.3851	30.0476	-10.9355		H	16.3767	29.9661	-10.9199		H	16.3266	30.0475	-10.8526
C	-25.8224	-27.1904	-11.4504		C	-25.7029	-27.1569	-11.4816		C	-26.2818	-27.2232	-11.4645		C	37.9341	8.5982	-3.264		C	37.7592	8.5545	-3.2313		C	37.9998	8.3222	-3.5736		C	17.2518	31.4634	-9.5915		C	17.2866	31.3291	-9.5509		C	17.3129	31.3941	-9.5212
H	-26.5932	-27.663	-10.8346		H	-26.4114	-27.6209	-10.7883		H	-27.1369	-27.6447	-10.9285		H	38.8039	7.9339	-2.9967		H	38.598	7.8899	-2.8816		H	38.848	7.635	-3.417		H	18.218	31.966	-9.4386		H	18.2768	31.7749	-9.3746		H	18.3218	31.8059	-9.3705
H	-25.8297	-27.6401	-12.4464		H	-25.8697	-27.5515	-12.4872		H	-26.2658	-27.6021	-12.4891		C	38.4164	10.0239	-3.4643		C	38.2667	9.974	-3.4182		C	38.5341	9.7293	-3.7683		C	16.1661	32.5012	-9.8197		C	16.2666	32.4321	-9.7762		C	16.3272	32.5256	-9.7483
H	-24.8488	-27.3891	-10.9881		H	-24.6892	-27.4312	-11.1673		H	-25.366	-27.5543	-10.9636		H	37.6119	10.6548	-3.91		H	37.509	10.5977	-3.9493		H	37.7093	10.4162	-3.9878		H	16.0993	33.1706	-8.9566		H	16.2152	33.0759	-8.8938		H	16.3223	33.1987	-8.8878
O	-26.1074	-25.241	-10.1776		O	-25.7238	-25.267	-10.0924		O	-26.2553	-25.286	-10.1161		H	38.7095	10.4604	-2.4805		H	38.4623	10.4312	-2.4187		H	39.0258	10.0605	-2.8482		H	16.3668	33.0961	-10.7132		H	16.5263	33.0431	-10.6427		H	16.5842	33.0966	-10.6422
H	-25.9873	-24.2743	-10.1186		H	-25.7449	-24.2932	-9.994		H	-26.1617	-24.3173	-10.0633		H	39.3011	10.0341	-4.1422		H	39.2144	9.9699	-4.0055		H	39.2433	9.7633	-4.5973		H	15.2053	31.9922	-9.9491		H	15.2818	31.9841	-9.9462		H	15.3234	32.1065	-9.8771
C	-26.5294	-22.0823	-18.7415		C	-26.6088	-22.0516	-18.7558		C	-26.5969	-21.9284	-18.9215		O	37.0074	8.6245	-2.1959		O	36.7477	8.6164	-2.2461		O	37.2175	8.3791	-2.3821		O	16.8912	30.7965	-8.3747		O	16.8721	30.6554	-8.3587		O	16.897	30.7459	-8.3152
H	-25.5507	-22.5173	-18.5019		H	-25.629	-22.4758	-18.5058		H	-25.5752	-22.2659	-18.7116		H	36.7724	7.6975	-2.0084		H	36.5362	7.6939	-2.0098		H	36.8612	7.4899	-2.1696		H	17.6384	30.24	-8.0809		H	17.6214	30.1254	-8.0151		H	17.6297	30.1914	-7.9778
H	-27.2835	-22.823	-18.4602		H	-27.3592	-22.8004	-18.4864		H	-27.2666	-22.7432	-18.6259		C	39.4262	3.5464	-10.9913		C	39.3001	3.588	-10.8776		C	39.3488	3.5139	-10.9253		C	22.5195	28.0902	-15.527		C	22.5444	28.1323	-15.5028		C	22.5371	28.1322	-15.5282
C	-26.725	-20.8167	-17.8876		C	-26.8367	-20.7799	-17.9282		C	-26.9121	-20.6877	-18.071		H	38.7468	4.4416	-10.9309		H	38.6145	4.4795	-10.8332		H	38.6299	4.341	-10.8785		H	21.4642	27.8687	-15.7217		H	21.4943	27.866	-15.668		H	21.4884	27.8657	-15.7008
H	-27.7859	-20.5449	-17.8628		H	-27.9032	-20.5329	-17.9094		H	-27.9888	-20.4882	-18.0694		H	40.4294	3.8608	-10.5944		H	40.2925	3.9055	-10.4581		H	40.3021	3.8977	-10.5493		H	22.5689	29.1454	-15.2388		H	22.5637	29.2002	-15.2637		H	22.5555	29.2002	-15.2906
H	-26.1874	-19.9716	-18.3295		H	-26.3234	-19.9303	-18.3871		H	-26.4244	-19.8006	-18.4884		C	38.8739	2.4601	-10.0868		C	38.7315	2.4947	-9.9935		C	38.874	2.3802	-9.9928		C	22.9972	27.2187	-14.3469		C	23.0818	27.3394	-14.3046		C	23.0678	27.3388	-14.3268
C	-26.2196	-21.0199	-16.4507		C	-26.318	-20.9298	-16.4926		C	-26.4397	-20.8803	-16.6248		H	39.6747	1.7021	-9.8827		H	39.5283	1.7346	-9.7795		H	39.7292	1.7568	-9.7129		H	23.9296	27.6222	-13.9318		H	24.0473	27.7447	-13.9771		H	24.0209	27.7576	-13.9813
H	-25.1221	-21.0655	-16.4519		H	-25.2195	-20.9614	-16.5043		H	-25.3407	-20.8983	-16.6031		H	38.0286	1.9278	-10.5974		H	37.8949	1.9675	-10.5239		H	38.1605	1.7228	-10.5034		H	23.2124	26.2005	-14.6983		H	23.2425	26.2906	-14.5871		H	23.2528	26.2956	-14.6151
H	-26.5803	-21.9754	-16.049		H	-26.6657	-21.8646	-16.0378		H	-26.7965	-21.8383	-16.2288		C	38.3853	3.0298	-8.7695		C	38.2177	3.0548	-8.6825		C	38.212	2.9219	-8.715		C	21.9603	27.141	-13.2209		C	22.113	27.391	-13.1266		C	22.0835	27.3632	-13.1597
C	-26.6987	-19.8873	-15.5496		C	-26.8017	-19.7413	-15.6803		C	-26.9591	-19.7448	-15.759		H	37.476	3.6673	-8.9416		H	37.3033	3.6822	-8.8666		H	37.2749	3.4311	-8.9785		H	21.0041	26.7922	-13.627		H	21.1631	26.9365	-13.43		H	21.1325	26.9216	-13.4828
H	-27.7925	-19.8773	-15.5336		H	-27.8895	-19.7618	-15.5928		H	-28.0501	-19.7354	-15.7522		H	39.1769	3.6855	-8.32		H	38.9945	3.717	-8.2156		H	38.8621	3.6602	-8.2302		H	21.7955	28.1448	-12.8069		H	21.9138	28.4313	-12.845		H	21.8892	28.3974	-12.8534
H	-26.3613	-18.9137	-15.9191		H	-26.5047	-18.795	-16.1396		H	-26.6029	-18.7733	-16.1131		C	38.0553	1.8894	-7.8094		C	37.8891	1.9003	-7.7405		C	37.9372	1.7778	-7.7469		C	22.4306	26.1994	-12.1164		C	22.6904	26.6278	-11.9499		C	22.6492	26.5681	-11.9986
N	-26.2236	-20.0247	-14.1468		N	-26.2819	-19.7208	-14.2792		N	-26.535	-19.8615	-14.3246		H	39.0066	1.3406	-7.559		H	38.8425	1.3746	-7.4537		H	38.8749	1.3208	-7.4247		H	23.431	26.4984	-11.7841		H	23.6619	27.0291	-11.658		H	23.6249	26.9523	-11.6962
H	-26.7086	-19.325	-13.5775		H	-26.6163	-18.8577	-13.8236		H	-26.8534	-19.015	-13.8202		H	37.3509	1.1671	-8.3126		H	37.2114	1.1641	-8.2608		H	37.3089	1.0029	-8.1978		H	22.4917	25.1644	-12.4711		H	22.8015	25.5634	-12.1786		H	22.7493	25.507	-12.249
H	-26.5517	-20.9333	-13.7616		H	-26.6599	-20.5323	-13.7406		H	-26.9657	-20.6925	-13.8589		N	37.4218	2.3355	-6.5577		N	37.2159	2.3366	-6.4989		N	37.2411	2.2194	-6.4872		N	21.5472	26.2001	-10.9174		N	21.8152	26.71	-10.7377		N	21.7774	26.6398	-10.7827
H	-25.0557	-19.8638	-13.9526		H	-25.251	-19.7337	-14.2142		H	-25.5141	-19.9201	-14.2174		H	37.9659	3.0929	-6.1209		H	37.7587	3.094	-6.043		H	37.7344	3.0111	-6.0157		H	21.3276	27.1596	-10.6369		H	21.9069	27.6109	-10.2198		H	21.8744	27.5446	-10.2714
Cl	-19.956	-15.2083	-9.1394		Cl	-20.1669	-15.1579	-8.9996		Cl	-19.6388	-14.1561	-10.0105		H	37.3594	1.5546	-5.901		H	37.1305	1.5484	-5.8449		H	37.2068	1.4328	-5.8125		H	22.078	25.7984	-10.1303		H	22.0913	25.9653	-10.0732		H	22.076	25.9058	-10.1165

## Sheet: Voff-MIN
BETA5	XYZQM	OFF
E:SalA					E-I2					E-PC
C	-20.6656	-15.6824	-10.6781		C	-21.4974	-16.872	-11.072		C	-20.8465	-16.0247	-10.6842
C	-22.0528	-15.0756	-10.8586		C	-22.0609	-15.4865	-11.3291		C	-22.0367	-15.2754	-11.2724
C	-22.693	-15.3527	-12.2249		C	-22.6136	-15.6445	-12.7431		C	-22.5058	-15.7999	-12.6305
C	-21.7683	-14.9401	-13.3683		C	-21.4751	-15.6628	-13.7653		C	-21.3525	-15.8409	-13.6226
O	-21.0711	-13.9509	-13.4083		O	-20.6322	-14.8217	-13.9551		O	-20.395	-15.095	-13.6789
N	-21.8666	-15.8853	-14.3631		N	-21.5658	-16.848	-14.48		N	-21.5755	-16.8749	-14.5047
H	-21.1783	-15.8975	-15.1057		H	-20.7764	-17.1835	-15.017		H	-20.786	-17.2383	-15.026
H	-23.5911	-14.7249	-12.3065		H	-23.3612	-14.8939	-13.0122		H	-23.2481	-15.0908	-13.0266
H	-22.7171	-15.4183	-10.0589		H	-22.867	-15.2537	-10.6264		H	-22.8709	-15.291	-10.5639
H	-21.9597	-13.9889	-10.7692		H	-21.2822	-14.7278	-11.228		H	-21.7418	-14.2319	-11.4136
H	-20.696	-16.7567	-10.5067		H	-21.4668	-17.1501	-10.0214		H	-21.1458	-16.9123	-10.135
H	-20.022	-15.4616	-11.5327		H	-20.4948	-16.9853	-11.493		H	-20.1201	-16.297	-11.4464
O	-22.1509	-17.7904	-12.1183		O	-22.4227	-17.7815	-11.7703		O	-22.4743	-18.0777	-11.8176
C	-23.1191	-16.7782	-12.5636		C	-23.1609	-17.0814	-12.761		C	-23.1015	-17.2421	-12.6479
C	-24.5193	-17.15	-12.1423		C	-24.636	-17.2317	-12.4245		C	-24.6246	-17.2427	-12.4136
H	-24.6494	-18.2314	-12.2173		H	-24.8652	-18.2901	-12.2525		H	-24.9487	-18.2875	-12.3148
H	-24.7064	-16.8258	-11.1162		H	-24.8298	-16.7027	-11.4877		H	-24.8187	-16.7638	-11.4491
H	-25.2327	-16.6474	-12.7937		H	-25.2659	-16.8069	-13.2036		H	-25.1856	-16.7191	-13.1887
C	-22.6842	-17.0401	-14.0362		C	-22.7195	-17.6452	-14.1732		C	-22.7347	-17.675	-14.2052
C	-23.802	-17.232	-15.0671		C	-23.7975	-17.428	-15.2751		C	-23.8068	-17.4088	-15.2859
C	-23.3094	-17.4515	-16.4974		C	-23.2965	-17.6173	-16.711		C	-23.331	-17.6108	-16.7332
C	-24.4683	-17.4198	-17.4662		C	-24.4527	-17.451	-17.6703		C	-24.4942	-17.4283	-17.6783
C	-24.5239	-18.1813	-18.5606		C	-24.5857	-18.1628	-18.7933		C	-24.6546	-18.1394	-18.7986
C	-23.4502	-19.1616	-18.9442		C	-23.5811	-19.1894	-19.2424		C	-23.667	-19.177	-19.2637
C	-22.1679	-18.9287	-18.1456		C	-22.2756	-19.0612	-18.4629		C	-22.3518	-19.0692	-18.4977
C	-22.4886	-18.7297	-16.6643		C	-22.5583	-18.9269	-16.9709		C	-22.6139	-18.9293	-17.0044
H	-21.5811	-18.6914	-16.0563		H	-21.6302	-18.965	-16.4014		H	-21.678	-18.9806	-16.4492
H	-23.0712	-19.5808	-16.2821		H	-23.1732	-19.7807	-16.635		H	-23.2324	-19.7754	-16.6572
H	-21.4679	-19.753	-18.2869		H	-21.6136	-19.9049	-18.6531		H	-21.7074	-19.926	-18.6903
H	-21.6694	-18.0279	-18.5279		H	-21.7432	-18.1636	-18.8013		H	-21.8061	-18.1825	-18.844
H	-23.8266	-20.1816	-18.7731		H	-24.0077	-20.1968	-19.1129		H	-24.1011	-20.1818	-19.1364
H	-23.2566	-19.0854	-20.0187		H	-23.3938	-19.0731	-20.3122		H	-23.4862	-19.0559	-20.3336
H	-25.3871	-18.0956	-19.2183		H	-25.4447	-17.9785	-19.4361		H	-25.5231	-17.9489	-19.4268
H	-25.2751	-16.7251	-17.2463		H	-25.1918	-16.695	-17.4142		H	-25.2212	-16.6658	-17.4066
H	-22.662	-16.5903	-16.7408		H	-22.5837	-16.794	-16.8819		H	-22.6091	-16.7977	-16.9131
O	-24.6168	-16.0682	-14.9935		O	-24.3722	-16.1417	-15.1633		O	-24.3229	-16.0942	-15.1784
H	-24.0847	-15.3131	-15.2823		H	-23.6972	-15.4808	-15.3778		H	-23.5782	-15.482	-15.2724
H	-24.4392	-18.067	-14.761		H	-24.6299	-18.118	-15.0972		H	-24.6691	-18.0584	-15.1016
C	-21.8038	-18.1328	-13.3961		C	-22.3506	-19.106	-13.9685		C	-22.3654	-19.1301	-14.0431
O	-20.967	-18.9079	-13.7348		O	-21.26	-19.5875	-14.0696		O	-21.276	-19.6167	-14.1543
O	-23.639	-19.9819	-13.6001		O	-23.4558	-19.8494	-13.6221		O	-23.4784	-19.8982	-13.755
C	-23.3013	-21.2686	-13.1142		C	-23.2043	-21.1934	-13.1261		C	-23.212	-21.2095	-13.1982
C	-23.4824	-22.3121	-14.2109		C	-23.3039	-22.1578	-14.2946		C	-23.3162	-22.2233	-14.3245
H	-23.1191	-23.2954	-13.8981		H	-23.0073	-23.1654	-13.996		H	-23.0126	-23.2181	-13.9913
H	-22.9218	-21.9944	-15.0923		H	-22.6381	-21.8207	-15.0906		H	-22.6621	-21.9106	-15.1397
H	-24.5355	-22.4025	-14.5057		H	-24.326	-22.2122	-14.6952		H	-24.3419	-22.2951	-14.7136
H	-22.243	-21.2249	-12.8275		H	-22.1969	-21.2131	-12.702		H	-22.2002	-21.1968	-12.7854
C	-24.1217	-21.5242	-11.8195		C	-24.2232	-21.3718	-11.9791		C	-24.2082	-21.3519	-12.0222
N	-23.6578	-20.7578	-10.6821		N	-23.9619	-20.5429	-10.8362		N	-23.9285	-20.4862	-10.9148
H	-23.277	-19.8662	-10.9943		H	-23.4648	-19.6819	-11.0715		H	-23.4396	-19.6161	-11.2009
H	-22.9116	-21.2758	-10.2219		H	-23.4201	-21.0618	-10.1491		H	-23.3568	-20.9792	-10.2336
H	-25.1619	-21.2388	-12.0472		H	-25.222	-21.1293	-12.3938		H	-25.2156	-21.1241	-12.4287
C	-24.1019	-23.0066	-11.4845		C	-24.2749	-22.8513	-11.5824		C	-24.2631	-22.8223	-11.6007
O	-23.2257	-23.511	-10.8091		O	-23.554	-23.3133	-10.7136		O	-23.5535	-23.2858	-10.7209
N	-25.1252	-23.7287	-12.0475		N	-25.1162	-23.6063	-12.331		N	-25.1098	-23.5891	-12.3373
H	-25.7186	-23.2128	-12.6806		H	-25.7448	-23.1358	-12.961		H	-25.7177	-23.1248	-12.9915
C	-25.0333	-25.1667	-12.2674		C	-25.1146	-25.0608	-12.3418		C	-25.0949	-25.0444	-12.3471
H	-24.0815	-25.4765	-11.8218		H	-24.1389	-25.3758	-11.951		H	-24.1104	-25.3513	-11.9702
C	-26.1837	-25.9037	-11.5418		C	-26.2213	-25.6379	-11.4436		C	-26.174	-25.615	-11.4149
H	-27.1009	-25.7994	-12.1484		H	-27.196	-25.3479	-11.8626		H	-27.1575	-25.289	-11.787
C	-25.873	-27.3771	-11.3361		C	-26.136	-27.1581	-11.3854		C	-26.1309	-27.1372	-11.3835
H	-26.7126	-27.8686	-10.8424		H	-26.9741	-27.5584	-10.817		H	-26.9575	-27.522	-10.7879
H	-25.687	-27.8941	-12.2801		H	-26.1733	-27.6019	-12.3852		H	-26.222	-27.565	-12.3866
H	-24.9919	-27.4728	-10.6951		H	-25.2063	-27.4705	-10.898		H	-25.1944	-27.4809	-10.9327
O	-26.4046	-25.3578	-10.2635		O	-26.1863	-25.0595	-10.1589		O	-26.0551	-25.0812	-10.1139
H	-26.2669	-24.4024	-10.3095		H	-25.2709	-24.8905	-9.8916		H	-25.1603	-24.7407	-9.9635
C	-26.5565	-22.1406	-18.7548		C	-26.6334	-22.1072	-18.8852		C	-26.6411	-22.1093	-18.8839
H	-25.5618	-22.5442	-18.5266		H	-25.6479	-22.5104	-18.6204		H	-25.6592	-22.5174	-18.6137
H	-27.2839	-22.8984	-18.4508		H	-27.3716	-22.862	-18.6031		H	-27.3827	-22.8634	-18.6066
C	-26.7642	-20.8572	-17.9476		C	-26.8688	-20.817	-18.0863		C	-26.877	-20.8226	-18.0767
H	-27.818	-20.554	-17.9826		H	-27.9367	-20.5689	-18.0714		H	-27.9447	-20.5724	-18.064
H	-26.2016	-20.0333	-18.3961		H	-26.3595	-19.9712	-18.5572		H	-26.3655	-19.9756	-18.5423
C	-26.3258	-20.9869	-16.4927		C	-26.349	-20.9318	-16.6508		C	-26.3629	-20.9413	-16.6388
H	-25.2293	-21.0367	-16.4368		H	-25.252	-20.9955	-16.6719		H	-25.2682	-21.033	-16.655
H	-26.707	-21.9285	-16.0696		H	-26.7222	-21.8594	-16.1974		H	-26.7593	-21.8564	-16.1803
C	-26.8163	-19.8083	-15.6675		C	-26.7697	-19.7238	-15.8324		C	-26.7527	-19.7166	-15.8271
H	-27.9125	-19.7497	-15.7273		H	-27.856	-19.6472	-15.7439		H	-27.837	-19.6202	-15.729
H	-26.4167	-18.8816	-16.0958		H	-26.3829	-18.8016	-16.2752		H	-26.3583	-18.8088	-16.2923
N	-26.3488	-19.8951	-14.2742		N	-26.2281	-19.788	-14.4241		N	-26.1922	-19.763	-14.4295
H	-26.645	-19.0692	-13.7561		H	-26.4488	-18.9395	-13.8867		H	-26.3877	-18.8997	-13.9038
H	-26.8062	-20.6805	-13.814		H	-26.6244	-20.58	-13.9116		H	-26.5899	-20.5364	-13.891
H	-24.575	-20.0083	-13.9165		H	-25.1896	-19.8721	-14.3755		H	-25.1467	-19.8569	-14.3861
Cl	-19.8642	-14.9427	-9.249		Cl	-19.5721	-14.9218	-9.4603		Cl	-19.9525	-14.9394	-9.5343

## Sheet: Voff-TS
BETA5	XYZQM	OFF
		TS2	υ=257.7i cm-1				TS3	υ=541.4i cm-1
C	-20.8723	-15.8415	-10.5555		C	-21.2757	-16.5427	-10.8377
C	-22.1799	-15.1524	-10.9243		C	-22.0782	-15.3629	-11.3322
C	-22.7361	-15.5613	-12.2929		C	-22.5832	-15.6718	-12.7345
C	-21.6628	-15.4041	-13.3601		C	-21.4119	-15.7092	-13.7151
O	-20.8806	-14.4819	-13.4815		O	-20.4938	-14.9274	-13.8028
N	-21.7285	-16.487	-14.2012		N	-21.5722	-16.8132	-14.5343
H	-20.961	-16.6955	-14.8269		H	-20.758	-17.1914	-15.0046
H	-23.5492	-14.8645	-12.546		H	-23.32	-14.9346	-13.0733
H	-22.9272	-15.3489	-10.1494		H	-22.9107	-15.168	-10.6516
H	-22.0035	-14.0723	-10.9569		H	-21.4457	-14.476	-11.3639
H	-21.0355	-16.8421	-10.1675		H	-21.5162	-17.0667	-9.931
H	-20.1839	-15.8833	-11.3986		H	-20.3868	-16.8451	-11.3709
O	-22.5246	-17.9384	-11.7197		O	-22.3817	-17.8193	-11.8152
C	-23.2325	-17.0261	-12.4456		C	-23.1163	-17.1177	-12.7337
C	-24.7368	-17.1382	-12.1901		C	-24.6119	-17.2333	-12.4306
H	-24.9962	-18.2022	-12.2266		H	-24.8617	-18.2908	-12.2761
H	-24.9599	-16.7747	-11.183		H	-24.8053	-16.7215	-11.4835
H	-25.3206	-16.5732	-12.9126		H	-25.2321	-16.7816	-13.2056
C	-22.8227	-17.3864	-13.9383		C	-22.7131	-17.6274	-14.2062
C	-23.8696	-17.1971	-15.0581		C	-23.7997	-17.4139	-15.2903
C	-23.3491	-17.4168	-16.489		C	-23.3199	-17.6314	-16.7302
C	-24.4944	-17.3043	-17.4661		C	-24.4805	-17.4609	-17.6817
C	-24.6015	-18.0503	-18.5703		C	-24.634	-18.1856	-18.7939
C	-23.5692	-19.0669	-18.9851		C	-23.6456	-19.23	-19.239
C	-22.2733	-18.8903	-18.1969		C	-22.3345	-19.1125	-18.4684
C	-22.5746	-18.7147	-16.7109		C	-22.6044	-18.9554	-16.9781
H	-21.654	-18.7236	-16.1259		H	-21.6716	-19.0016	-16.4172
H	-23.176	-19.5684	-16.3546		H	-23.2291	-19.7953	-16.625
H	-21.6003	-19.7348	-18.3547		H	-21.6877	-19.9691	-18.65
H	-21.7478	-17.9974	-18.5585		H	-21.7875	-18.2298	-18.8213
H	-23.969	-20.0814	-18.8245		H	-24.0827	-20.2321	-19.0997
H	-23.3841	-18.9876	-20.0601		H	-23.4594	-19.1231	-20.3095
H	-25.464	-17.9105	-19.2205		H	-25.4973	-18.0013	-19.4306
H	-25.2598	-16.569	-17.2279		H	-25.2077	-16.6934	-17.4265
H	-22.6576	-16.5794	-16.6759		H	-22.5946	-16.8237	-16.9191
O	-24.4297	-15.8969	-14.9793		O	-24.3536	-16.1159	-15.1947
H	-23.7052	-15.2589	-15.059		H	-23.6469	-15.4785	-15.3748
H	-24.7149	-17.8686	-14.8739		H	-24.6398	-18.087	-15.0904
C	-22.3378	-18.8202	-13.6812		C	-22.3164	-19.0747	-14.0122
O	-21.2308	-19.2522	-13.8538		O	-21.2176	-19.541	-14.1079
O	-23.4393	-19.6991	-13.5486		O	-23.4156	-19.8448	-13.6989
C	-23.1386	-21.0396	-13.0978		C	-23.1459	-21.172	-13.1842
C	-23.35	-21.9992	-14.2576		C	-23.2688	-22.1552	-14.3348
H	-22.9643	-22.9925	-14.0143		H	-22.9678	-23.1593	-14.0307
H	-22.8347	-21.6249	-15.1413		H	-22.6254	-21.8255	-15.1505
H	-24.4148	-22.1117	-14.5057		H	-24.3001	-22.2127	-14.711
H	-22.0958	-21.0576	-12.7703		H	-22.1308	-21.1795	-12.7794
C	-24.0412	-21.3082	-11.8696		C	-24.1403	-21.3332	-12.0138
N	-23.6852	-20.5455	-10.7064		N	-23.8612	-20.4891	-10.8875
H	-23.3474	-19.6027	-10.9599		H	-23.3792	-19.619	-11.1461
H	-22.951	-21.0297	-10.1956		H	-23.3003	-20.993	-10.2052
H	-25.0808	-21.0566	-12.1618		H	-25.1454	-21.0902	-12.4146
C	-24.0113	-22.8132	-11.5591		C	-24.2049	-22.8076	-11.6081
O	-23.1543	-23.2943	-10.8463		O	-23.5368	-23.2694	-10.6966
N	-24.9832	-23.5731	-12.1678		N	-25.019	-23.5675	-12.3848
H	-25.6458	-23.0816	-12.7473		H	-25.6252	-23.0943	-13.035
C	-24.9292	-25.0322	-12.3017		C	-25.0958	-25.0259	-12.3513
H	-23.9578	-25.3297	-11.8905		H	-24.1508	-25.3906	-11.9318
C	-26.0345	-25.6951	-11.4558		C	-26.2478	-25.4541	-11.4308
H	-27.0116	-25.4553	-11.9147		H	-27.1587	-24.9389	-11.7852
C	-25.8664	-27.2014	-11.3595		C	-26.4905	-26.9512	-11.4492
H	-26.6916	-27.6239	-10.7857		H	-27.4038	-27.17	-10.8977
H	-25.8537	-27.6865	-12.3364		H	-26.6098	-27.3257	-12.4675
H	-24.9344	-27.4227	-10.8315		H	-25.6612	-27.4709	-10.9628
O	-26.0069	-25.2316	-10.1301		O	-26.0152	-25.064	-10.0947
H	-25.8667	-24.2756	-10.1194		H	-25.2468	-24.4799	-10.0193
C	-26.5521	-22.1145	-18.7436		C	-26.6476	-22.1128	-18.8837
H	-25.5585	-22.5225	-18.5199		H	-25.669	-22.5252	-18.6089
H	-27.2812	-22.8638	-18.4234		H	-27.393	-22.865	-18.6111
C	-26.7403	-20.8193	-17.9364		C	-26.8856	-20.8277	-18.0737
H	-27.7969	-20.5263	-17.9233		H	-27.9535	-20.5787	-18.0604
H	-26.2027	-19.9928	-18.4089		H	-26.375	-19.9792	-18.5369
C	-26.226	-20.942	-16.4976		C	-26.3718	-20.9484	-16.6353
H	-25.1316	-21.0313	-16.5127		H	-25.2776	-21.0457	-16.6532
H	-26.6217	-21.8558	-16.0316		H	-26.7738	-21.8606	-16.1762
C	-26.6242	-19.7199	-15.6844		C	-26.7542	-19.7207	-15.8246
H	-27.7106	-19.6378	-15.5896		H	-27.8373	-19.6172	-15.7217
H	-26.2403	-18.8063	-16.1477		H	-26.3538	-18.8145	-16.2878
N	-26.0695	-19.7611	-14.285		N	-26.1919	-19.7697	-14.424
H	-26.3766	-18.9518	-13.7306		H	-26.3847	-18.9044	-13.9006
H	-26.3842	-20.5976	-13.7871		H	-26.5953	-20.5406	-13.8859
H	-25.0125	-19.7347	-14.2151		H	-25.1523	-19.8676	-14.3879
Cl	-20.0083	-14.8838	-9.2836		Cl	-19.8818	-15.2347	-9.4738

## Sheet: VaspON-MIN
BETA 5	XYZQM																					BETA2
	E:SalA					I-TI					E-I2				E-PC							E:SalA					I-TI					E-I2				E-PC
C	-20.5946	-15.6627	-10.7103		C	-20.7173	-15.8574	-10.6718		C	-20.7532	-15.8836	-10.7552		C	-21.4243	-16.7877	-11.0836			C	29.0278	0.5315	-3.3995		C	28.9872	0.6949	-3.4584		C	30.2028	1.3924	-3.0932		C	30.8461	2.2603	-3.7373
C	-21.9782	-15.0447	-10.873		C	-22.026	-15.1317	-10.9493		C	-21.919	-15.1362	-11.3872		C	-21.9459	-15.3986	-11.406			C	30.2894	1.2386	-3.8591		C	30.3436	1.2524	-3.8526		C	30.0977	0.2952	-4.1371		C	29.8529	1.4555	-4.5452
C	-22.6326	-15.3114	-12.2356		C	-22.6611	-15.485	-12.3002		C	-22.4131	-15.7317	-12.7063		C	-22.5077	-15.6102	-12.8083			C	31.1357	0.465	-4.8755		C	31.2169	0.416	-4.8063		C	31.0792	0.3961	-5.3136		C	30.798	0.5634	-5.3916
C	-21.718	-14.9038	-13.3881		C	-21.65	-15.3013	-13.4281		C	-21.2741	-15.8485	-13.7073		C	-21.3756	-15.7085	-13.8332			C	30.4201	0.3425	-6.2174		C	30.5802	0.2929	-6.1759		C	30.3915	0.9001	-6.5693		C	30.3705	0.705	-6.8347
O	-21.0307	-13.9032	-13.44		O	-20.8589	-14.3802	-13.5346		O	-20.2999	-15.1215	-13.8107		O	-20.5037	-14.9004	-14.0574			O	29.2677	-0.0006	-6.4019		O	29.4927	-0.259	-6.4234		O	29.209	0.825	-6.8444		O	29.354	0.2959	-7.3593
N	-21.81	-15.8593	-14.3649		N	-21.7907	-16.3404	-14.2978		N	-21.5259	-16.9209	-14.5244		N	-21.5084	-16.9141	-14.4918			N	31.2943	0.689	-7.2143		N	31.3772	0.88	-7.0874		N	31.352	1.411	-7.4138		N	31.3131	1.4753	-7.4736
H	-21.1557	-15.8598	-15.1368		H	-21.0373	-16.5785	-14.9311		H	-20.7504	-17.3358	-15.0275		H	-20.7387	-17.3	-15.0228			H	30.9194	0.8872	-8.1338		H	31.0473	1.0027	-8.0355		H	31.0391	2.0857	-8.1036		H	31.1037	1.9256	-8.3538
H	-23.526	-14.676	-12.3063		H	-23.4772	-14.7687	-12.4745		H	-23.1526	-15.0357	-13.1289		H	-23.24	-14.8583	-13.111			H	31.3419	-0.5456	-4.5001		H	31.3686	-0.584	-4.3828		H	31.4203	-0.6221	-5.5458		H	30.7995	-0.4732	-5.0468
H	-22.6372	-15.393	-10.0716		H	-22.7356	-15.3236	-10.1379		H	-22.7501	-15.0828	-10.6777		H	-22.7448	-15.1087	-10.7176			H	29.9951	2.1925	-4.3068		H	30.184	2.2368	-4.3045		H	30.2241	-0.6658	-3.6334		H	29.1976	0.8778	-3.8914
H	-21.8782	-13.9597	-10.774		H	-21.821	-14.0562	-10.9655		H	-21.5889	-14.1136	-11.5938		H	-21.1465	-14.6572	-11.3402			H	30.9069	1.475	-2.9887		H	30.9145	1.4102	-2.9358		H	29.0816	0.2914	-4.5484		H	29.2732	2.1106	-5.2014
H	-20.6315	-16.7377	-10.5542		H	-20.8681	-16.8893	-10.3668		H	-21.0732	-16.7387	-10.1674		H	-21.4136	-17.0189	-10.0205			H	28.4126	1.204	-2.8029		H	28.3941	1.4774	-2.9851		H	31.1923	1.4635	-2.6534		H	31.1677	1.6688	-2.8739
H	-19.9552	-15.4328	-11.5638		H	-20.0482	-15.8228	-11.5305		H	-20.0211	-16.1986	-11.4943		H	-20.4164	-16.9354	-11.4818			H	28.4526	0.1413	-4.2376		H	28.4346	0.2807	-4.2976		H	29.9189	2.3707	-3.4667		H	30.4987	3.2287	-3.393
O	-22.1062	-17.7473	-12.1331		O	-22.4054	-17.9568	-12.0289		O	-22.3828	-17.9604	-11.778		O	-22.3472	-17.705	-11.7523			O	32.2678	2.6275	-5.1803		O	32.4845	2.5333	-4.9678		O	32.0429	2.5327	-4.6833		O	31.9369	2.4993	-4.6505
C	-23.0757	-16.7336	-12.5704		C	-23.2235	-16.8944	-12.5315		C	-23.0283	-17.169	-12.6335		C	-23.0938	-17.0318	-12.7598			C	32.4565	1.1714	-5.2109		C	32.5745	1.1072	-5.098		C	32.3373	1.3335	-5.2001		C	32.1888	1.2555	-5.2925
C	-24.4738	-17.097	-12.1397		C	-24.6662	-17.0567	-12.1115		C	-24.5437	-17.1372	-12.3732		C	-24.5658	-17.1375	-12.3991			C	33.6541	0.7569	-4.3956		C	33.7324	0.5745	-4.2844		C	33.5107	0.6525	-4.4776		C	33.2548	0.5269	-4.4855
H	-24.6139	-18.1764	-12.2161		H	-24.9202	-18.1144	-12.1734		H	-24.8991	-18.1715	-12.3003		H	-24.8256	-18.1878	-12.234			H	33.4687	0.9752	-3.3385		H	33.5746	0.825	-3.2311		H	33.2597	0.6062	-3.4131		H	32.9618	0.57	-3.4345
H	-24.6545	-16.7665	-11.1141		H	-24.8188	-16.7011	-11.0885		H	-24.7077	-16.6716	-11.3961		H	-24.7307	-16.6035	-11.4594			H	33.8237	-0.3126	-4.5187		H	33.7988	-0.5076	-4.3678		H	33.7244	-0.3514	-4.8485		H	33.3674	-0.5104	-4.7889
H	-25.189	-16.5984	-12.7913		H	-25.3085	-16.4961	-12.78		H	-25.1072	-16.5932	-13.1315		H	-25.2015	-16.7074	-13.17			H	34.5425	1.3037	-4.7194		H	34.676	1.0165	-4.6165		H	34.4012	1.2881	-4.5619		H	34.2157	1.0471	-4.5812
C	-22.6563	-17.0008	-14.0455		C	-22.87	-17.2641	-13.9926		C	-22.7064	-17.6774	-14.1782		C	-22.6919	-17.6601	-14.1517			C	32.5643	1.2386	-6.7646		C	32.7224	1.2357	-6.6406		C	32.655	1.5638	-6.7967		C	32.5712	1.6102	-6.785
C	-23.7781	-17.1636	-15.0758		C	-23.9303	-17.1558	-15.0829		C	-23.7891	-17.4239	-15.254		C	-23.7736	-17.438	-15.2514			C	33.7448	0.5507	-7.4597		C	33.795	0.4676	-7.416		C	33.6586	0.6103	-7.4916		C	33.5959	0.6201	-7.4207
C	-23.2845	-17.4019	-16.5033		C	-23.3662	-17.3774	-16.4918		C	-23.3078	-17.6448	-16.6996		C	-23.2664	-17.6445	-16.6852			C	33.7199	0.7363	-8.9856		C	33.6497	0.6736	-8.9426		C	33.688	0.7642	-9.0268		C	33.6751	0.7466	-8.9523
C	-24.4408	-17.3667	-17.4754		C	-24.4604	-17.297	-17.5263		C	-24.4523	-17.4354	-17.6618		C	-24.4065	-17.4449	-17.6573			C	34.6296	-0.244	-9.6888		C	34.5701	-0.2346	-9.7167		C	34.5248	-0.3126	-9.6756		C	34.4935	-0.3664	-9.5624
C	-24.4968	-18.1296	-18.5683		C	-24.4627	-18.0229	-18.6477		C	-24.5922	-18.1148	-18.8036		C	-24.5279	-18.1251	-18.7998			C	35.2653	0.0521	-10.8254		C	35.1417	0.119	-10.8711		C	35.1677	-0.1414	-10.8355		C	35.1245	-0.2405	-10.7335
C	-23.4303	-19.1204	-18.945		C	-23.3768	-19.0071	-18.9953		C	-23.6086	-19.1567	-19.2662		C	-23.5329	-19.1585	-19.2528			C	35.1891	1.3879	-11.512		C	34.9515	1.4569	-11.5343		C	35.1547	1.1407	-11.6242		C	35.1391	1.0215	-11.5547
C	-22.1523	-18.905	-18.1348		C	-22.1438	-18.8239	-18.1108		C	-22.3094	-19.0786	-18.4693		C	-22.2404	-19.068	-18.4465			C	34.0913	2.2781	-10.9263		C	33.8695	2.3078	-10.8662		C	34.1502	2.1507	-11.0657		C	34.1925	2.0911	-11.003
C	-22.4833	-18.6945	-16.6572		C	-22.5586	-18.6646	-16.6486		C	-22.6024	-18.9694	-16.977		C	-22.5481	-18.9639	-16.9553			C	34.0574	2.1716	-9.4027		C	33.8817	2.1356	-9.3469		C	34.117	2.1407	-9.5389		C	34.1577	2.1011	-9.4749
H	-21.5795	-18.6686	-16.0434		H	-21.6991	-18.684	-15.9706		H	-21.6785	-19.0434	-16.4035		H	-21.6305	-19.0322	-16.3704			H	33.3433	2.8814	-8.9794		H	33.1468	2.79	-8.8685		H	33.4361	2.921	-9.1961		H	33.5068	2.9135	-9.1458
H	-23.0847	-19.5311	-16.2736		H	-23.1892	-19.5148	-16.3478		H	-23.2396	-19.8109	-16.6599		H	-23.1857	-19.8094	-16.6496			H	35.0405	2.4303	-8.9834		H	34.8643	2.4447	-8.9585		H	35.1174	2.3811	-9.1419		H	35.165	2.3048	-9.0757
H	-21.4681	-19.7454	-18.2639		H	-21.4557	-19.6635	-18.2329		H	-21.6682	-19.9366	-18.6717		H	-21.5882	-19.9177	-18.6469			H	34.2444	3.3186	-11.229		H	34.0303	3.3555	-11.1371		H	34.3741	3.1583	-11.429		H	34.4706	3.0805	-11.3771
H	-21.6312	-18.0154	-18.5159		H	-21.6011	-17.9234	-18.4301		H	-21.749	-18.1883	-18.7837		H	-21.689	-18.1706	-18.7555			H	33.1146	1.974	-11.3269		H	32.8797	2.0433	-11.2578		H	33.1437	1.9049	-11.4255		H	33.1733	1.8981	-11.3591
H	-23.8239	-20.1332	-18.7729		H	-23.7747	-20.0261	-18.8715		H	-24.0616	-20.1545	-19.1581		H	-23.9818	-20.1579	-19.1458			H	36.1635	1.885	-11.4065		H	35.9128	1.9958	-11.4867		H	36.1657	1.5714	-11.6213		H	36.1671	1.4058	-11.5948
H	-23.2258	-19.0506	-20.0188		H	-23.113	-18.9145	-20.0535		H	-23.4038	-19.0248	-20.3321		H	-23.3243	-19.0268	-20.318			H	35.0407	1.2384	-12.5883		H	34.7201	1.3055	-12.5947		H	34.9324	0.9226	-12.6755		H	34.8764	0.7855	-12.5922
H	-25.3697	-18.0614	-19.2145		H	-25.29	-17.9183	-19.3481		H	-25.453	-17.9147	-19.4392		H	-25.3831	-17.9292	-19.4442			H	35.8905	-0.7053	-11.2921		H	35.7938	-0.5892	-11.3761		H	35.7258	-0.974	-11.2601		H	35.6518	-1.0992	-11.1439
H	-25.2582	-16.6888	-17.2438		H	-25.2739	-16.6051	-17.3201		H	-25.1851	-16.682	-17.381		H	-25.149	-16.6978	-17.3865			H	34.7397	-1.2297	-9.2438		H	34.7475	-1.2224	-9.3005		H	34.5586	-1.2751	-9.1715		H	34.5068	-1.3155	-9.0326
H	-22.6225	-16.5512	-16.7524		H	-22.6838	-16.5274	-16.6661		H	-22.5699	-16.8432	-16.8706		H	-22.5341	-16.8356	-16.846			H	32.693	0.5047	-9.3237		H	32.6193	0.3862	-9.2109		H	32.6432	0.5995	-9.3392		H	32.6405	0.5996	-9.3025
O	-24.5509	-15.9682	-15.0098		O	-24.5423	-15.8663	-15.0283		O	-24.2784	-16.0913	-15.1802		O	-24.3063	-16.1273	-15.1645			O	33.6911	-0.8206	-7.0872		O	33.8664	-0.8905	-7.0424		O	33.3321	-0.7369	-7.1895		O	33.2349	-0.7054	-7.0899
H	-24.0019	-15.243	-15.3381		H	-23.8408	-15.2155	-15.1761		H	-23.5189	-15.5049	-15.3069		H	-23.6109	-15.5006	-15.4108			H	32.8454	-1.1774	-7.3935		H	33.0211	-1.3947	-7.0679		H	32.4153	-0.8708	-7.4718		H	32.3651	-0.8942	-7.4721
H	-24.4394	-17.9777	-14.7645		H	-24.7325	-17.872	-14.8734		H	-24.6583	-18.0599	-15.0442		H	-24.6233	-18.1045	-15.0557			H	34.6823	0.9379	-7.0548		H	34.7653	0.88	-7.1159		H	34.6612	0.7659	-7.0688		H	34.5836	0.7726	-6.9652
C	-21.7888	-18.1084	-13.4122		C	-22.3172	-18.6203	-13.4037		C	-22.3752	-19.1412	-13.9916		C	-22.3705	-19.1322	-13.9278			C	32.4041	2.7506	-6.5286		C	32.9005	2.7935	-6.3926		C	33.0689	3.0208	-6.8333		C	33.0336	3.0626	-6.8019
O	-20.9589	-18.889	-13.7574		O	-21.2341	-19.1352	-13.7236		O	-21.2875	-19.6416	-14.1153		O	-21.2864	-19.635	-14.0521			O	32.2173	3.7291	-7.1814		O	32.2361	3.6863	-6.99		O	32.417	3.9134	-7.3076		O	32.4139	3.9671	-7.2906
O	-23.7527	-19.9106	-13.5986		O	-23.5274	-19.5815	-13.4317		O	-23.4914	-19.8659	-13.6861		O	-23.4806	-19.8265	-13.5626			Cl	29.4063	-0.8707	-2.3263		Cl	29.1186	-0.6256	-2.2336		Cl	29.0816	0.9658	-1.722		Cl	29.486	0.2938	-1.4214
C	-23.4075	-21.2082	-13.1427		C	-23.2116	-20.9297	-13.0718		C	-23.2702	-21.21	-13.1888		C	-23.2804	-21.1992	-13.1196			N	34.5918	4.0905	-3.6164		N	34.6038	4.0792	-3.6737		N	34.3094	4.0995	-3.6299		N	34.2789	4.2018	-3.5809
C	-23.5783	-22.2393	-14.2548		C	-23.3768	-21.8466	-14.2778		C	-23.4559	-22.1862	-14.3389		C	-23.4555	-22.1283	-14.3084			H	35.0415	3.8174	-2.7492		H	35.0364	4.2179	-2.7666		H	34.7488	3.5988	-2.8695		H	34.6541	4.058	-2.6531
H	-23.1595	-23.2067	-13.9579		H	-22.9238	-22.8236	-14.084		H	-23.1524	-23.1919	-14.0364		H	-23.1616	-23.1451	-14.0356			H	34.1492	3.2748	-4.023		H	34.3819	3.1	-3.8139		H	33.527	3.5492	-4.0188		H	33.7145	3.4118	-3.8805
H	-23.0495	-21.887	-15.1447		H	-22.8826	-21.3863	-15.1333		H	-22.8324	-21.8722	-15.1793		H	-22.8169	-21.7929	-15.129			C	35.5518	4.6377	-4.5551		C	35.4358	4.5829	-4.7371		C	35.2485	4.6112	-4.5848		C	35.2469	4.6451	-4.5399
H	-24.6324	-22.3799	-14.5133		H	-24.4285	-22.0249	-14.532		H	-24.5011	-22.2365	-14.6664		H	-24.4962	-22.1625	-14.6511			H	36.5335	4.1371	-4.5394		H	36.4228	4.1007	-4.7904		H	36.2039	4.0569	-4.6168		H	36.1912	4.0687	-4.5655
H	-22.3483	-21.1684	-12.853		H	-22.1652	-20.9623	-12.7474		H	-22.2471	-21.2587	-12.8072		H	-22.2645	-21.2752	-12.7224			C	34.9881	4.4775	-5.9835		C	34.7254	4.4316	-6.0986		C	34.6315	4.6025	-5.9902		C	34.6112	4.6165	-5.9336
C	-24.2206	-21.5093	-11.8495		C	-24.1031	-21.325	-11.8619		C	-24.2333	-21.3627	-11.9895		C	-24.2734	-21.3858	-11.9534			H	33.9612	4.8634	-5.9658		H	33.8033	5.0131	-6.0931		H	33.6883	5.1503	-5.9518		H	33.6874	5.1944	-5.8966
N	-23.706	-20.7941	-10.6902		N	-23.6928	-20.6588	-10.639		N	-23.8613	-20.5483	-10.856		N	-23.9334	-20.6101	-10.7825			C	35.7847	5.201	-7.0632		C	35.589	4.9932	-7.2268		C	35.5253	5.1609	-7.087		C	35.5041	5.1081	-7.0605
H	-23.3646	-19.8816	-10.9858		H	-23.3724	-19.7152	-10.8654		H	-23.4477	-19.6491	-11.1491		H	-23.5373	-19.7021	-11.0269			H	36.8359	4.9019	-7.0529		H	36.6435	4.7106	-7.1469		H	36.5493	4.784	-7.0256		H	36.5238	4.7231	-6.9881
H	-22.9125	-21.3204	-10.3285		H	-22.9001	-21.1695	-10.2553		H	-23.1583	-21.0496	-10.3172		H	-23.2428	-21.123	-10.2384			H	35.7339	6.2859	-6.9383		H	35.5794	6.0863	-7.1907		H	35.5881	6.2474	-7.0116		H	35.5807	6.1958	-7.0307
H	-25.2595	-21.2087	-12.0376		H	-25.1428	-21.041	-12.0843		H	-25.2472	-21.0926	-12.3215		H	-25.2804	-21.1112	-12.3003			H	35.3591	4.9353	-8.0344		H	35.2072	4.6743	-8.1981		H	35.1106	4.8917	-8.0595		H	35.0767	4.8081	-8.019
C	-24.1906	-23.0013	-11.5628		C	-24.0716	-22.843	-11.6345		C	-24.2536	-22.8491	-11.6186		C	-24.2837	-22.878	-11.6056			O	34.9016	3.0944	-6.2821		O	34.3811	3.0571	-6.3175		O	34.3138	3.2215	-6.3065		O	34.2396	3.2285	-6.1947
O	-23.2688	-23.5045	-10.9292		O	-23.1755	-23.3445	-10.9691		O	-23.4257	-23.3202	-10.8511		O	-23.445	-23.342	-10.8471			H	35.8385	2.7429	-6.4451		H	36.3507	2.5707	-6.6218		H	36.119	2.5486	-6.6112		H	36.1617	2.5579	-6.6007
N	-25.2093	-23.7251	-12.1042		N	-25.0554	-23.587	-12.2242		N	-25.1981	-23.5949	-12.2568		N	-25.2235	-23.6181	-12.2469			C	35.7777	6.1122	-4.2657		C	35.6494	6.0732	-4.4921		C	35.601	6.0865	-4.2953		C	35.6115	6.1158	-4.269
H	-25.9258	-23.2465	-12.6688		H	-25.825	-23.1361	-12.7304		H	-25.9003	-23.1181	-12.8313		H	-25.9231	-23.1414	-12.8245			O	34.9187	6.8638	-3.8032		O	34.6753	6.7803	-4.2201		O	34.7864	6.8617	-3.8049		O	34.804	6.8916	-3.7686
C	-25.0887	-25.1667	-12.2685		C	-24.9892	-25.0477	-12.3053		C	-25.1586	-25.0514	-12.3399		C	-25.1753	-25.0734	-12.335			N	37.0091	6.5542	-4.5957		N	36.9028	6.5238	-4.6292		N	36.8371	6.4923	-4.6756		N	36.841	6.5081	-4.6679
H	-24.1322	-25.4475	-11.8152		H	-24.0242	-25.3354	-11.8753		H	-24.2077	-25.3672	-11.896		H	-24.2259	-25.3863	-11.8867			H	37.6891	5.8792	-4.97		H	37.6166	5.8603	-4.9528		H	37.5084	5.8009	-5.0282		H	37.5091	5.8115	-5.0184
C	-26.2246	-25.904	-11.5284		C	-26.1155	-25.6999	-11.486		C	-26.3097	-25.6529	-11.5118		C	-26.3328	-25.6968	-11.5322			C	37.2452	7.9783	-4.7226		C	37.2193	7.9414	-4.7518		C	37.1542	7.9161	-4.7333		C	37.1616	7.9317	-4.7249
H	-27.1471	-25.81	-12.1247		H	-27.0746	-25.4692	-11.9803		H	-27.2608	-25.3619	-11.9895		H	-27.2779	-25.4435	-12.0416			H	36.2726	8.4586	-4.895		H	36.2625	8.4667	-4.866		H	36.2121	8.447	-4.9256		H	36.2202	8.4641	-4.9155
C	-25.8969	-27.3734	-11.3158		C	-25.9374	-27.2041	-11.3751		C	-26.2215	-27.1652	-11.4329		C	-26.1933	-27.2049	-11.4395			C	37.8276	8.578	-3.4359		C	37.8667	8.4778	-3.4694		C	37.6996	8.4349	-3.3929		C	37.7174	8.4579	-3.3915
H	-26.7263	-27.876	-10.8146		H	-26.7745	-27.6366	-10.8253		H	-27.0682	-27.5571	-10.8699		H	-27.0291	-27.6243	-10.8805			H	38.6851	7.9562	-3.1331		H	38.756	7.8673	-3.2454		H	38.4796	7.7307	-3.0586		H	38.5054	7.7609	-3.0619
H	-25.7127	-27.8909	-12.2605		H	-25.8924	-27.6888	-12.3519		H	-26.231	-27.6205	-12.4261		H	-26.1781	-27.6673	-12.4296			C	38.2922	10.0189	-3.6021		C	38.2912	9.9295	-3.6143		C	38.3039	9.8277	-3.502		C	38.3099	9.8546	-3.5164
H	-25.0075	-27.4568	-10.6835		H	-25.0151	-27.4162	-10.8258		H	-25.3019	-27.4503	-10.9129		H	-25.2675	-27.4554	-10.9126			H	37.4777	10.639	-3.9925		H	37.4331	10.5382	-3.9198		H	37.5704	10.5289	-3.9143		H	37.5666	10.5481	-3.9236
O	-26.4355	-25.3485	-10.2499		O	-26.1361	-25.2195	-10.1628		O	-26.2861	-25.1793	-10.1832		O	-26.3632	-25.2075	-10.2101			H	38.5782	10.4156	-2.6244		H	38.6681	10.3064	-2.6581		H	38.577	10.1765	-2.5028		H	38.5903	10.21	-2.5218
H	-26.3246	-24.3901	-10.3273		H	-25.9859	-24.264	-10.1828		H	-26.079	-24.2342	-10.1948		H	-26.207	-24.254	-10.228			H	39.1532	10.0902	-4.2745		H	39.0645	10.028	-4.3787		H	39.1993	9.8302	-4.1317		H	39.1988	9.8611	-4.155
C	-26.581	-22.1449	-18.7449		C	-26.5658	-22.1181	-18.7412		C	-26.6059	-22.059	-18.8917		C	-26.6006	-22.0566	-18.8932			O	36.8594	8.5524	-2.4021		O	36.9775	8.4347	-2.3534		O	36.6784	8.4925	-2.4176		O	36.7093	8.5133	-2.4022
H	-25.5972	-22.575	-18.511		H	-25.5809	-22.5489	-18.5159		H	-25.6171	-22.4543	-18.6218		H	-25.6107	-22.4507	-18.6262			H	36.0916	8.0268	-2.6878		H	36.7714	7.4995	-2.1409		H	35.9091	7.9735	-2.7118		H	35.9242	8.0204	-2.6957
H	-27.3351	-22.8711	-18.4323		H	-27.3207	-22.8334	-18.4074		H	-27.3422	-22.8079	-18.5875		H	-27.3372	-22.8029	-18.5846			C	39.2804	3.5059	-11.017		C	39.3892	3.5127	-10.977		C	39.1565	3.4628	-10.9321		C	39.1549	3.468	-10.9331
C	-26.7607	-20.8582	-17.9325		C	-26.7213	-20.8173	-17.9385		C	-26.8493	-20.7731	-18.0886		C	-26.8409	-20.7651	-18.1012			H	38.5256	4.3037	-11.0048		H	38.6894	4.3571	-10.9456		H	38.4151	4.272	-10.9386		H	38.4139	4.2778	-10.9424
H	-27.8149	-20.5612	-17.9475		H	-27.7725	-20.5101	-17.9386		H	-27.9174	-20.5325	-18.0954		H	-27.909	-20.5244	-18.1074			H	40.2056	3.9378	-10.6299		H	40.3461	3.8781	-10.5916		H	40.0767	3.8771	-10.5145		H	40.075	3.8825	-10.5161
H	-26.1934	-20.0364	-18.3844		H	-26.1466	-20.0029	-18.394		H	-26.3222	-19.9251	-18.5369		H	-26.314	-19.9204	-18.5567			C	38.8371	2.3723	-10.0791		C	38.8694	2.4016	-10.0434		C	38.6615	2.3338	-10.0061		C	38.6587	2.3411	-10.0059
C	-26.3145	-21.022	-16.4843		C	-26.2506	-21.0004	-16.4952		C	-26.38	-20.9243	-16.6406		C	-26.3696	-20.9098	-16.6544			H	39.6994	1.7405	-9.8447		H	39.6902	1.7226	-9.7918		H	39.5008	1.6819	-9.7423		H	39.4948	1.6817	-9.7519
H	-25.2162	-21.0701	-16.4359		H	-25.1527	-21.0238	-16.4661		H	-25.2808	-20.9547	-16.6151		H	-25.2699	-20.9228	-16.6287			H	38.0977	1.7288	-10.5736		H	38.1038	1.7956	-10.5431		H	37.9163	1.7102	-10.5142		H	37.905	1.7255	-10.5116
H	-26.6983	-21.9687	-16.0838		H	-26.6154	-21.9604	-16.1096		H	-26.7499	-21.8689	-16.2262		H	-26.7264	-21.8613	-16.2436			C	38.2368	2.8611	-8.7617		C	38.2687	2.9739	-8.7471		C	38.0362	2.8671	-8.7127		C	38.0459	2.8684	-8.7028
C	-26.81	-19.886	-15.6037		C	-26.7629	-19.8912	-15.5922		C	-26.8742	-19.7748	-15.779		C	-26.8879	-19.7725	-15.7929			H	37.2863	3.3796	-8.9535		H	37.343	3.5122	-8.9849		H	37.1154	3.415	-8.9525		H	37.1231	3.4183	-8.9309
H	-27.9058	-19.8432	-15.6745		H	-27.8545	-19.869	-15.5986		H	-27.9654	-19.7549	-15.7511		H	-27.9793	-19.7694	-15.7773			H	38.9109	3.584	-8.2873		H	38.961	3.6937	-8.2928		H	38.722	3.5692	-8.2263		H	38.7354	3.566	-8.2159
H	-26.4186	-18.9299	-15.9801		H	-26.383	-18.9112	-15.8978		H	-26.5034	-18.8117	-16.1435		H	-26.5269	-18.8005	-16.1432			C	38.0007	1.6946	-7.8088		C	37.992	1.8462	-7.757		C	37.7272	1.7278	-7.7487		C	37.7466	1.7163	-7.7503
N	-26.3718	-20.0665	-14.2113		N	-26.3477	-20.1226	-14.1688		N	-26.4189	-19.9317	-14.3587		N	-26.4491	-19.9389	-14.3673			H	38.9629	1.1909	-7.6402		H	38.9309	1.3688	-7.4684		H	38.649	1.2223	-7.4539		H	38.6714	1.2115	-7.4643
H	-26.8865	-19.4148	-13.619		H	-26.9163	-19.5701	-13.5171		H	-26.8398	-19.2321	-13.7395		H	-26.9193	-19.281	-13.7372			H	37.3252	0.9727	-8.2894		H	37.3347	1.0852	-8.1903		H	37.038	1.0005	-8.1917		H	37.0587	0.9905	-8.1981
H	-26.7523	-20.9708	-13.8825		H	-26.5875	-21.1007	-13.8938		H	-26.7631	-20.8438	-13.9805		H	-26.7617	-20.8731	-14.0152			N	37.3827	2.1134	-6.544		N	37.3391	2.2985	-6.478		N	37.0908	2.222	-6.483		N	37.1125	2.1851	-6.4715
H	-24.7278	-19.9541	-13.8755		H	-25.3389	-19.9161	-13.9979		H	-25.3923	-19.8774	-14.2515		H	-25.4302	-19.8508	-14.2402			H	37.9812	2.805	-6.0636		H	37.8359	3.0989	-6.0252		H	37.6648	2.9816	-6.0448		H	37.7096	2.9034	-5.9929
Cl	-19.7709	-14.9529	-9.2722		Cl	-19.8299	-15.0223	-9.3301		Cl	-19.8443	-14.7566	-9.6385		Cl	-19.4418	-14.5743	-9.5271			H	37.4119	1.3321	-5.8902		H	37.3274	1.5179	-5.7964		H	37.0846	1.4954	-5.7609		H	37.064	1.4286	-5.7829

## Sheet: VaspON-TS
BETA 5	XYZQM	AspON													BETA2
		TS1	υ=227.3i cm-1				TS2	υ=230.0i cm-1				TS3	υ=529.7i cm-1				TS1	υ=258.9i cm-1				TS2	υ=200.2i cm-1				TS3	υ=534.5i cm-1
C	-20.6232	-15.7579	-10.761		C	-20.8949	-15.8818	-10.5304		C	-21.1319	-16.3034	-10.8481		C	29.1109	0.5811	-3.4267		C	29.1635	0.433	-3.4301		C	30.6163	1.7083	-3.3384
C	-21.9917	-15.1185	-10.9445		C	-22.1678	-15.1481	-10.9334		C	-21.9252	-15.1829	-11.4739		C	30.4209	1.2459	-3.8106		C	30.4789	1.1345	-3.7082		C	30.1692	0.515	-4.1575
C	-22.6521	-15.4471	-12.2909		C	-22.7072	-15.5468	-12.3107		C	-22.4532	-15.618	-12.8334		C	31.2438	0.5255	-4.8826		C	31.284	0.6219	-4.9037		C	31.0935	0.2858	-5.3589
C	-21.6813	-15.2105	-13.4432		C	-21.609	-15.4352	-13.3605		C	-21.2964	-15.7705	-13.8184		C	30.5376	0.5542	-6.2327		C	30.5535	0.8803	-6.2105		C	30.4234	0.7296	-6.6495
O	-20.9299	-14.2582	-13.5647		O	-20.7626	-14.5617	-13.4439		O	-20.343	-15.0314	-13.9604		O	29.3635	0.306	-6.4466		O	29.3636	0.727	-6.4369		O	29.2746	0.5538	-6.9864
N	-21.8032	-16.2482	-14.3158		N	-21.7344	-16.4872	-14.2265		N	-21.5132	-16.9103	-14.5578		N	31.4459	0.9033	-7.1941		N	31.4634	1.3027	-7.1507		N	31.3676	1.364	-7.4358
H	-21.1028	-16.4011	-15.0297		H	-20.9438	-16.7677	-14.7937		H	-20.7238	-17.3609	-15.0052		H	31.0863	1.2719	-8.0668		H	31.107	1.8294	-7.9406		H	31.0336	2.0145	-8.1374
H	-23.4864	-14.7444	-12.4267		H	-23.4993	-14.833	-12.5833		H	-23.1749	-14.8931	-13.2277		H	31.407	-0.5218	-4.594		H	31.4713	-0.459	-4.8151		H	31.3597	-0.7741	-5.4475
H	-22.653	-15.4099	-10.1225		H	-22.9387	-15.3142	-10.1742		H	-22.7458	-14.8976	-10.8117		H	30.1948	2.2505	-4.1812		H	30.2732	2.1921	-3.8979		H	30.1543	-0.3596	-3.5112
H	-21.8654	-14.0319	-10.9009		H	-21.9508	-14.0753	-10.9668		H	-21.2776	-14.3155	-11.6099		H	31.0323	1.3649	-2.9115		H	31.1089	1.1075	-2.8133		H	29.1422	0.6649	-4.4984
H	-20.6833	-16.8314	-10.601		H	-21.0982	-16.8655	-10.1188		H	-21.4409	-16.7909	-9.9418		H	28.523	1.2421	-2.7895		H	28.5624	1.0066	-2.7247		H	31.4122	1.5794	-2.6282
H	-19.9707	-15.541	-11.6061		H	-20.1937	-15.9696	-11.3589		H	-20.2622	-16.6907	-11.3561		H	28.5307	0.2884	-4.3001		H	28.597	0.2533	-4.3424		H	30.1265	2.6644	-3.399
O	-22.3629	-17.9285	-12.0627		O	-22.4905	-17.9212	-11.7688		O	-22.2726	-17.7043	-11.7881		O	32.4339	2.6531	-5.1183		O	32.4083	2.7391	-4.7223		O	31.9039	2.3667	-4.652
C	-23.2059	-16.8563	-12.5397		C	-23.2332	-16.996	-12.4664		C	-23.0264	-17.0478	-12.7155		C	32.59	1.2132	-5.1636		C	32.6083	1.436	-5.0689		C	32.3295	1.2125	-5.2477
C	-24.6359	-17.0484	-12.0977		C	-24.7283	-17.1077	-12.1743		C	-24.5153	-17.1006	-12.3693		C	33.7434	0.7437	-4.31		C	33.7839	0.7853	-4.3358		C	33.5198	0.6168	-4.4945
H	-24.866	-18.1113	-12.1507		H	-24.995	-18.1679	-12.2		H	-24.8042	-18.1444	-12.2078		H	33.5132	0.93	-3.2554		H	33.5998	0.88	-3.2603		H	33.2571	0.5741	-3.4348
H	-24.7793	-16.6833	-11.0768		H	-24.934	-16.7333	-11.1668		H	-24.6612	-16.5726	-11.422		H	33.9091	-0.3233	-4.4602		H	33.9137	-0.2663	-4.598		H	33.777	-0.3806	-4.8437
H	-25.2979	-16.503	-12.7608		H	-25.3319	-16.5498	-12.8889		H	-25.1467	-16.6462	-13.1328		H	34.643	1.3058	-4.5702		H	34.7037	1.3379	-4.5577		H	34.3821	1.2951	-4.5653
C	-22.8474	-17.2144	-14.0055		C	-22.8368	-17.3785	-13.9389		C	-22.6933	-17.6492	-14.1732		C	32.7662	1.2818	-6.7069		C	32.8031	1.5286	-6.6488		C	32.6444	1.5449	-6.7896
C	-23.9223	-17.1525	-15.0824		C	-23.8871	-17.2054	-15.0545		C	-23.7894	-17.4313	-15.2507		C	33.8398	0.4707	-7.4197		C	33.7831	0.5752	-7.3691		C	33.6729	0.6067	-7.4785
C	-23.3635	-17.3649	-16.4932		C	-23.3615	-17.4393	-16.4802		C	-23.304	-17.6614	-16.6904		C	33.7567	0.6391	-8.9465		C	33.7153	0.6775	-8.9102		C	33.7093	0.7756	-9.007
C	-24.4632	-17.3108	-17.5235		C	-24.4851	-17.2841	-17.4776		C	-24.4453	-17.4596	-17.6589		C	34.6387	-0.3436	-9.6731		C	34.4839	-0.4388	-9.5751		C	34.62	-0.2377	-9.6551
C	-24.4491	-18.0371	-18.644		C	-24.5963	-18.0195	-18.5877		C	-24.5758	-18.1451	-18.7976		C	35.2015	-0.0698	-10.8535		C	35.0802	-0.3117	-10.7645		C	35.2921	0.0056	-10.7859
C	-23.3447	-19.0011	-18.9887		C	-23.593	-19.0717	-18.9834		C	-23.5895	-19.1897	-19.2462		C	35.0486	1.2419	-11.5781		C	35.0713	0.9524	-11.5837		C	35.2512	1.3158	-11.5244
C	-22.1133	-18.7912	-18.1084		C	-22.3046	-18.9307	-18.1763		C	-22.2949	-19.1052	-18.4428		C	33.9926	2.1488	-10.9376		C	34.1148	2.0007	-11.0117		C	34.1378	2.2265	-11.0117
C	-22.5261	-18.6334	-16.6456		C	-22.6243	-18.7599	-16.693		C	-22.5969	-18.9881	-16.9527		C	34.0391	2.0709	-9.4125		C	34.1565	2.0284	-9.4845		C	34.0413	2.1882	-9.4896
H	-21.6607	-18.6226	-15.9756		H	-21.7158	-18.8	-16.089		H	-21.6764	-19.0585	-16.373		H	33.3337	2.7767	-8.9655		H	33.5239	2.8399	-9.123		H	33.2837	2.9032	-9.1646
H	-23.1293	-19.4963	-16.328		H	-23.2586	-19.5938	-16.3534		H	-23.2375	-19.8277	-16.6362		H	35.0365	2.367	-9.0527		H	35.1858	2.2428	-9.15		H	35.0023	2.5119	-9.0487
H	-21.4102	-19.6187	-18.2292		H	-21.6491	-19.789	-18.3327		H	-21.6514	-19.9627	-18.6377		H	34.1326	3.1833	-11.2671		H	34.3462	2.9932	-11.4097		H	34.2865	3.2545	-11.3538
H	-21.5886	-17.8819	-18.4337		H	-21.7543	-18.0462	-18.524		H	-21.733	-18.2168	-18.7584		H	32.9912	1.8507	-11.2736		H	33.0874	1.7749	-11.3239		H	33.1765	1.895	-11.4198
H	-23.7234	-20.0262	-18.8589		H	-24.0288	-20.0696	-18.82		H	-24.0436	-20.1865	-19.1319		H	36.0225	1.7503	-11.5845		H	36.0925	1.3561	-11.6297		H	36.2242	1.8191	-11.4199
H	-23.0837	-18.9077	-20.0473		H	-23.39	-19.0062	-20.0566		H	-23.3793	-19.0664	-20.312		H	34.8088	1.0486	-12.6308		H	34.8011	0.713	-12.6187		H	35.1329	1.1244	-12.5961
H	-25.2784	-17.9514	-19.3442		H	-25.4506	-17.8621	-19.2444		H	-25.4308	-17.9483	-19.4418		H	35.8027	-0.8353	-11.339		H	35.5902	-1.1731	-11.1905		H	35.8817	-0.7911	-11.2324
H	-25.2911	-16.6361	-17.3174		H	-25.237	-16.534	-17.2428		H	-25.1796	-16.7039	-17.3897		H	34.7741	-1.3201	-9.2131		H	34.5097	-1.3922	-9.0536		H	34.667	-1.22	-9.1899
H	-22.7034	-16.4989	-16.6791		H	-22.638	-16.6268	-16.6553		H	-22.5638	-16.8631	-16.8653		H	32.7191	0.3826	-9.2234		H	32.652	0.529	-9.1635		H	32.6825	0.5434	-9.3312
O	-24.5669	-15.8803	-15.0202		O	-24.4296	-15.891	-14.9898		O	-24.3078	-16.1114	-15.1843		O	33.6922	-0.8958	-7.0492		O	33.5139	-0.7572	-6.9684		O	33.3879	-0.7424	-7.1744
H	-23.8985	-15.209	-15.2185		H	-23.6882	-15.2754	-15.083		H	-23.5831	-15.5048	-15.3936		H	32.7868	-1.1555	-7.2749		H	32.5677	-0.9099	-7.1119		H	32.4802	-0.9272	-7.4585
H	-24.6937	-17.8923	-14.8535		H	-24.7342	-17.8675	-14.8559		H	-24.6435	-18.0836	-15.0304		H	34.8244	0.776	-7.0534		H	34.8064	0.7775	-7.0243		H	34.6691	0.7762	-7.0498
C	-22.2325	-18.5125	-13.3876		C	-22.3357	-18.8023	-13.6075		C	-22.3622	-19.1117	-13.9474		C	32.8245	2.8155	-6.4873		C	33.1777	3.0064	-6.7394		C	33.0292	3.0102	-6.801
O	-21.2287	-19.1258	-13.7064		O	-21.2176	-19.2192	-13.82		O	-21.2766	-19.6145	-14.0753		O	32.3848	3.7221	-7.1676		O	32.5362	3.8614	-7.2975		O	32.3497	3.9109	-7.198
O	-23.6632	-19.6186	-13.4504		O	-23.4247	-19.6758	-13.4909		O	-23.4705	-19.8199	-13.593		Cl	29.3812	-0.921	-2.4497		Cl	29.3962	-1.1887	-2.6382		Cl	29.231	1.1839	-1.5867
C	-23.2936	-20.9305	-13.0711		C	-23.1386	-21.0283	-13.0647		C	-23.2536	-21.179	-13.1316		N	34.5713	4.0709	-3.5491		N	34.647	3.9914	-3.5798		N	34.3287	4.111	-3.6478
C	-23.3958	-21.8958	-14.2511		C	-23.3314	-21.9631	-14.2494		C	-23.4321	-22.1275	-14.3048		H	35.0705	3.4843	-2.8912		H	35.1582	3.271	-3.0873		H	33.9034	4.8587	-3.1055
H	-22.9086	-22.8488	-14.0203		H	-22.9397	-22.9576	-14.0183		H	-23.1342	-23.1396	-14.0197		H	33.8065	3.5413	-3.9562		H	33.7674	3.5794	-3.9396		H	33.5796	3.5192	-4.0272
H	-22.8951	-21.4394	-15.1064		H	-22.7983	-21.5657	-15.1129		H	-22.8018	-21.7988	-15.1338		C	35.4479	4.6007	-4.5691		C	35.4543	4.5936	-4.607		C	35.2228	4.6489	-4.6288
H	-24.4324	-22.1172	-14.53		H	-24.3901	-22.0792	-14.5086		H	-24.4759	-22.1695	-14.6379		H	36.4323	4.1065	-4.5633		H	36.4385	4.1075	-4.6971		H	36.1821	4.0832	-4.643
H	-22.2444	-20.9235	-12.7406		H	-22.1021	-21.0579	-12.7171		H	-22.2347	-21.2405	-12.7402		C	34.8239	4.4281	-5.9771		C	34.7706	4.5901	-5.9846		C	34.6544	4.6109	-6.0586
C	-24.1474	-21.356	-11.8364		C	-24.0725	-21.3149	-11.8647		C	-24.2319	-21.3591	-11.9519		H	33.837	4.9113	-5.9413		H	33.8118	5.105	-5.8909		H	33.7342	5.1971	-6.0887
N	-23.7084	-20.6853	-10.6236		N	-23.7161	-20.569	-10.6787		N	-23.8739	-20.5724	-10.7935		C	35.6281	5.1269	-7.0768		C	35.6012	5.2263	-7.0926		C	35.6139	5.0635	-7.1459
H	-23.3162	-19.7745	-10.868		H	-23.3952	-19.6252	-10.9305		H	-23.4668	-19.6685	-11.056		H	36.6957	4.8876	-7.0466		H	36.6423	4.8874	-7.0822		H	36.6018	4.5974	-7.0337
H	-22.9656	-21.2431	-10.2059		H	-22.9483	-21.0491	-10.2149		H	-23.1829	-21.0844	-10.2492		H	35.5542	6.2135	-6.9939		H	35.6247	6.3125	-6.9812		H	35.7661	6.1424	-7.1103
H	-25.1953	-21.0843	-12.0309		H	-25.0995	-21.0558	-12.1645		H	-25.242	-21.0796	-12.2875		H	35.2262	4.8067	-8.0403		H	35.1606	4.9744	-8.0585		H	35.2193	4.7918	-8.127
C	-24.0981	-22.8712	-11.6138		C	-24.0399	-22.8204	-11.5666		C	-24.2487	-22.8527	-11.6091		O	34.6543	3.059	-6.2728		O	34.4856	3.2179	-6.3391		O	34.3047	3.2246	-6.3075
O	-23.1947	-23.3756	-10.9586		O	-23.1821	-23.2951	-10.8352		O	-23.4198	-23.3278	-10.8458		H	36.1746	2.6145	-6.4974		H	36.2641	2.5617	-6.6686		H	35.9217	2.4028	-6.7527
N	-25.0864	-23.6139	-12.1974		N	-24.9842	-23.5761	-12.1959		N	-25.1824	-23.5892	-12.2673		C	35.6931	6.0891	-4.3264		C	35.7166	6.0725	-4.3016		C	35.5692	6.1091	-4.2964
H	-25.8444	-23.1576	-12.7164		H	-25.6857	-23.1019	-12.7738		H	-25.8924	-23.1089	-12.8296		O	34.8365	6.8517	-3.8832		O	34.8546	6.8126	-3.8364		O	34.7626	6.8269	-3.7225
C	-25.0096	-25.0705	-12.2971		C	-24.9063	-25.0308	-12.2995		C	-25.1586	-25.0473	-12.3412		N	36.9258	6.5239	-4.6715		N	36.9469	6.524	-4.6375		N	36.7767	6.5618	-4.7169
H	-24.0478	-25.3569	-11.8588		H	-23.9233	-25.3177	-11.9079		H	-24.2139	-25.3708	-11.8904		H	37.6277	5.8438	-4.9837		H	37.6411	5.8597	-4.9951		H	37.4439	5.8909	-5.0645
C	-26.1456	-25.7449	-11.5054		C	-25.985	-25.6947	-11.4216		C	-26.3184	-25.6221	-11.5066		C	37.2207	7.9423	-4.7304		C	37.2103	7.9531	-4.6643		C	37.1593	7.9781	-4.6948
H	-27.0901	-25.5691	-12.0472		H	-26.9727	-25.4599	-11.8547		H	-27.2658	-25.3017	-11.9726		H	36.2694	8.4678	-4.8821		H	36.2547	8.4578	-4.8557		H	36.2448	8.5554	-4.8811
C	-25.9113	-27.2373	-11.3422		C	-25.809	-27.201	-11.3315		C	-26.2738	-27.1351	-11.425		C	37.8201	8.4392	-3.4095		C	37.7337	8.4638	-3.3147		C	37.6968	8.4074	-3.3183
H	-26.7548	-27.6904	-10.8192		H	-26.6109	-27.6339	-10.7317		H	-27.1419	-27.4944	-10.8734		H	38.6161	7.7321	-3.1198		H	38.5008	7.7508	-2.9669		H	38.4113	7.6345	-2.9837
H	-25.7997	-27.7472	-12.301		H	-25.8327	-27.6767	-12.314		H	-26.2795	-27.5947	-12.4155		C	38.415	9.8343	-3.5179		C	38.3534	9.849	-3.4086		C	38.4016	9.7526	-3.3693
H	-25.008	-27.3925	-10.7441		H	-24.8555	-27.424	-10.8431		H	-25.3736	-27.4417	-10.884		H	37.6656	10.5416	-3.8885		H	37.6307	10.5627	-3.8178		H	37.7249	10.5207	-3.756
O	-26.2476	-25.2253	-10.2008		O	-25.9247	-25.2181	-10.0967		O	-26.2682	-25.1583	-10.175		H	38.7367	10.167	-2.5278		H	38.635	10.1868	-2.4079		H	38.6882	10.0377	-2.3546
H	-26.1231	-24.2669	-10.2493		H	-25.7533	-24.2666	-10.1152		H	-26.0954	-24.2073	-10.1782		H	39.2794	9.8423	-4.1901		H	39.2465	9.8394	-4.0416		H	39.2994	9.713	-3.9928
C	-26.5567	-22.1219	-18.7413		C	-26.5421	-22.1043	-18.7517		C	-26.6103	-22.0606	-18.891		O	36.8312	8.4659	-2.3965		O	36.6869	8.5349	-2.3677		O	36.6566	8.5284	-2.3742
H	-25.5737	-22.5624	-18.525		H	-25.549	-22.5104	-18.5177		H	-25.6249	-22.4616	-18.6175		H	36.0676	7.9309	-2.674		H	35.9778	7.9167	-2.6177		H	35.8966	7.9765	-2.6155
H	-27.3138	-22.8326	-18.4034		H	-27.281	-22.8315	-18.407		H	-27.3511	-22.8061	-18.5891		C	39.3317	3.4953	-10.9912		C	39.3082	3.5242	-11.0115		C	39.1801	3.4582	-10.9021
C	-26.6905	-20.8247	-17.9273		C	-26.7324	-20.7908	-17.9822		C	-26.8512	-20.7751	-18.0854		H	38.6617	4.3645	-10.9705		H	38.5871	4.3513	-11.0194		H	38.4139	4.2422	-10.8852
H	-27.7394	-20.5099	-17.9106		H	-27.7945	-20.5272	-17.958		H	-27.9186	-20.5311	-18.0936		H	40.2874	3.8177	-10.5739		H	40.2242	3.9016	-10.5533		H	40.0916	3.8996	-10.4931
H	-26.1179	-20.0123	-18.3889		H	-26.2123	-19.968	-18.4819		H	-26.3208	-19.928	-18.5311		C	38.7374	2.3961	-10.0807		C	38.7542	2.3893	-10.1335		C	38.7297	2.2908	-9.9866
C	-26.1986	-21.0147	-16.4902		C	-26.2113	-20.8936	-16.5534		C	-26.3858	-20.9275	-16.6354		H	39.5148	1.6647	-9.8344		H	39.5557	1.6811	-9.8974		H	39.5954	1.6806	-9.7072
H	-25.1005	-21.0416	-16.4744		H	-25.1134	-20.9557	-16.5666		H	-25.2868	-20.9631	-16.6075		H	37.9413	1.8479	-10.6004		H	37.9754	1.8274	-10.664		H	38.0443	1.6253	-10.521
H	-26.5593	-21.9762	-16.1043		H	-26.5888	-21.8091	-16.0866		H	-26.7616	-21.869	-16.2197		C	38.161	2.9626	-8.7741		C	38.1692	2.9212	-8.8221		C	38.017	2.7469	-8.7005
C	-26.6965	-19.91	-15.5708		C	-26.6447	-19.6903	-15.7372		C	-26.8764	-19.773	-15.7778		H	37.2711	3.5643	-8.9987		H	37.2477	3.4808	-9.0323		H	37.1469	3.3571	-8.9705
H	-27.7883	-19.8792	-15.5809		H	-27.7329	-19.6489	-15.656		H	-27.9674	-19.7461	-15.7526		H	38.9005	3.6235	-8.3076		H	38.8812	3.6129	-8.3581		H	38.6885	3.379	-8.1038
H	-26.3126	-18.9315	-15.8765		H	-26.2747	-18.759	-16.1743		H	-26.4992	-18.8124	-16.1422		C	37.7987	1.8603	-7.7798		C	37.8789	1.7936	-7.8403		C	37.5579	1.5414	-7.8787
N	-26.2798	-20.1492	-14.1525		N	-26.1327	-19.7798	-14.3347		N	-26.4288	-19.9269	-14.3528		H	38.6926	1.2809	-7.5347		H	38.8068	1.293	-7.556		H	38.404	0.9202	-7.5733
H	-26.8726	-19.6205	-13.5036		H	-26.4759	-19.0028	-13.7623		H	-26.8501	-19.2217	-13.7399		H	37.0469	1.1797	-8.1968		H	37.1845	1.0548	-8.2557		H	36.8494	0.9247	-8.4428
H	-26.5122	-21.1316	-13.8955		H	-26.5545	-20.6277	-13.892		H	-26.7805	-20.8353	-13.9715		N	37.2485	2.4014	-6.4932		N	37.267	2.32	-6.5762		N	36.8407	1.9281	-6.6024
H	-25.25	-19.9164	-13.9517		H	-25.101	-19.796	-14.2447		H	-25.4043	-19.877	-14.2396		H	37.7663	3.2518	-6.1851		H	37.7896	3.1538	-6.2206		H	37.4069	2.5509	-6.0187
Cl	-19.8002	-15.0413	-9.3201		Cl	-20.0098	-14.923	-9.261		Cl	-19.788	-14.9575	-9.5727		H	37.4448	1.7615	-5.7165		H	37.3773	1.662	-5.796		H	36.6217	1.1014	-6.0335
